# Supplementary material for: Relative contributions of norspermidine synthesis and signaling pathways to the regulation of Vibrio cholerae biofilm formation
Source: PLoS One. 2017 Oct 18;12(10):e0186291. doi: 10.1371/journal.pone.0186291 (PMC5646818; doi:10.1371/journal.pone.0186291)
Supplement: S1 File — (XLSX) [file pone.0186291.s010.xlsx]

## Sheet: Fig2
	Fig2A	Biofilm cell density OD655
		rep1	rep2	rep3	ave-background)	stdev
	wt	0.316	0.365	0.369	0.317	0.0295127
	wt+EDDA	0.252	0.255	0.222	0.21	0.0182483
	∆vibF	0.515	0.505	0.503	0.474667	0.0064291
	∆vibF+EDDA	0.439	0.464	0.464	0.422667	0.0144338
	viuA::tetR	0.352	0.377	0.284	0.304667	0.0481283
	viuA::tetR +EDDA	0.217	0.206	0.188	0.170667	0.0146401
	Fig2B	Biofilm cell density OD655
		rep1	rep2	rep3	ave-background)	stdev
	WT	0.433	0.394	0.421	0.346	0.019975
	WT+EDDA	0.38	0.366	0.342	0.292667	0.019218
	nspC::kanR	0.559	0.498	0.568	0.471667	0.0380832
	nspC::kanR+EDDA	0.461	0.419	0.447	0.372333	0.0213854
	∆vibF	0.23	0.242	0.235	0.165667	0.00602771
	∆vibF+EDDA	0.123	0.13	0.131	0.058	0.0043589
	nspC::kanR∆vibF	0.174	0.174	0.167	0.101667	0.00404145
	nspC::kanR∆vibF+EDDA	0.125	0.114	0.117	0.0486667	0.00568624

## Sheet: Fig3
(time)	nspC::kan∆nspS	nspC::kan∆nspS + 100 μM nspd
0.0166667	-7.7486e-08	-1.13249e-07
0.0333333	-2.89083e-07	-2.83122e-07
0.05	-1.14739e-06	-6.64592e-07
0.0666667	-2.10106e-06	-1.2368e-06
0.0833333	-2.10106e-06	-7.59959e-07
0.1	-1.71959e-06	-2.83122e-07
0.116667	-1.14739e-06	-2.83122e-07
0.133333	-1.14739e-06	-1.14143e-06
0.15	-1.14739e-06	-1.2368e-06
0.166667	-1.71959e-06	-1.99974e-06
0.183333	-2.22027e-06	-1.71363e-06
0.2	-2.93553e-06	-1.2368e-06
0.216667	-2.10106e-06	-5.69224e-07
0.233333	-2.45869e-06	-2.83122e-07
0.25	-3.29316e-06	-2.83122e-07
0.266667	-3.29316e-06	-2.83122e-07
0.283333	-3.29316e-06	6.70552e-07
0.3	-3.29316e-06	1.62423e-06
0.316667	-2.81632e-06	1.86264e-06
0.333333	-2.10106e-06	2.81632e-06
0.35	-1.24276e-06	2.81632e-06
0.366667	-1.81496e-06	2.81632e-06
0.383333	-2.10106e-06	2.81632e-06
0.4	-2.10106e-06	3.10242e-06
0.416667	-2.10106e-06	3.76999e-06
0.433333	-2.10106e-06	4.0561e-06
0.45	-2.10106e-06	5.10514e-06
0.466667	-2.69711e-06	5.67734e-06
0.483333	-3.29316e-06	5.67734e-06
0.5	-3.29316e-06	6.05881e-06
0.516667	-2.33948e-06	6.63102e-06
0.533333	-2.10106e-06	6.63102e-06
0.55	-2.10106e-06	6.63102e-06
0.566667	-2.81632e-06	7.39396e-06
0.583333	-3.76999e-06	7.58469e-06
0.6	-4.24683e-06	7.58469e-06
0.616667	-4.24683e-06	7.58469e-06
0.633333	-3.48389e-06	7.58469e-06
0.65	-2.45869e-06	8.29995e-06
0.666667	-3.29316e-06	9.25362e-06
0.683333	-3.29316e-06	9.73046e-06
0.7	-3.29316e-06	9.73046e-06
0.716667	-3.29316e-06	1.01119e-05
0.733333	-3.29316e-06	1.06841e-05
0.75	-3.29316e-06	1.05888e-05
0.766667	-3.29316e-06	9.63509e-06
0.783333	-3.57926e-06	8.77678e-06
0.8	-3.29316e-06	9.06289e-06
0.816667	-3.29316e-06	1.00166e-05
0.833333	-3.76999e-06	1.06841e-05
0.85	-3.76999e-06	1.01119e-05
0.866667	-3.29316e-06	9.06289e-06
0.883333	-4.24683e-06	8.53837e-06
0.9	-4.24683e-06	7.29859e-06
0.916667	-4.24683e-06	6.63102e-06
0.933333	-3.57926e-06	6.63102e-06
0.95	-2.69711e-06	6.63102e-06
0.966667	-2.81632e-06	6.63102e-06
0.983333	-3.29316e-06	5.77271e-06
1	-3.29316e-06	4.9144e-06
1.01667	-3.05474e-06	5.67734e-06
1.03333	-2.10106e-06	5.48661e-06
1.05	-2.10106e-06	4.24683e-06
1.06667	-2.10106e-06	3.10242e-06
1.08333	-2.10106e-06	2.81632e-06
1.1	-2.81632e-06	2.81632e-06
1.11667	-2.45869e-06	2.81632e-06
1.13333	-1.33812e-06	2.81632e-06
1.15	-1.93715e-07	3.86536e-06
1.16667	4.73857e-07	5.48661e-06
1.18333	7.59959e-07	6.63102e-06
1.2	1.5229e-06	6.63102e-06
1.21667	2.30968e-06	5.86808e-06
1.23333	2.78652e-06	4.9144e-06
1.25	1.61827e-06	3.29316e-06
1.26667	1.87755e-07	1.67191e-06
1.28333	-2.2918e-06	-4.73857e-07
1.3	-5.00977e-06	-3.31104e-06
1.31667	-6.63102e-06	-6.24359e-06
1.33333	-7.10785e-06	-9.05693e-06
1.35	-6.53565e-06	-9.81986e-06
1.36667	-2.79248e-06	-5.79059e-06
1.38333	5.50449e-06	3.41237e-06
1.4	1.73301e-05	1.49995e-05
1.41667	2.81066e-05	2.60145e-05
1.43333	3.53068e-05	3.30239e-05
1.45	3.85493e-05	3.60996e-05
1.46667	3.60936e-05	3.63857e-05
1.48333	2.80112e-05	3.16173e-05
1.5	1.61141e-05	2.13891e-05
1.51667	6.31511e-06	1.13994e-05
1.53333	4.05013e-06	5.39124e-06
1.55	9.41455e-06	5.86808e-06
1.56667	2.32905e-05	1.34975e-05
1.58333	4.83006e-05	2.99007e-05
1.6	9.01192e-05	5.6389e-05
1.61667	0.000168893	9.17941e-05
1.63333	0.00031788	0.000138953
1.65	0.000515649	0.000218228
1.66667	0.000596401	0.000423101
1.68333	0.000489208	0.00100241
1.7	0.000341603	0.00186024
1.71667	0.000248238	0.0021791
1.73333	0.000194737	0.0017531
1.75	0.000162527	0.00123263
1.76667	0.000145003	0.000898603
1.78333	0.000136778	0.000679901
1.8	0.000138804	0.000537112
1.81667	0.000146839	0.000467971
1.83333	0.000147674	0.000464967
1.85	0.000172827	0.000483587
1.86667	0.000236604	0.00045872
1.88333	0.000269815	0.000411204
1.9	0.000240704	0.000402573
1.91667	0.00019643	0.000415614
1.93333	0.000178024	0.000404385
1.95	0.000186417	0.000372413
1.96667	0.000194427	0.000352886
1.98333	0.00017862	0.000377539
2	0.000145122	0.000434497
2.01667	0.000117084	0.000466278
2.03333	0.000103423	0.000440291
2.05	9.85593e-05	0.000376585
2.06667	9.40055e-05	0.000318387
2.08333	8.73298e-05	0.000288394
2.1	8.06063e-05	0.000285962
2.11667	7.49081e-05	0.000296882
2.13333	7.02113e-05	0.00029929
2.15	6.58005e-05	0.000283721
2.16667	6.11991e-05	0.000259331
2.18333	5.69791e-05	0.00023742
2.2	5.37366e-05	0.000223282
2.21667	5.08279e-05	0.000215009
2.23333	4.83245e-05	0.000210717
2.25	4.58211e-05	0.00020881
2.26667	4.29124e-05	0.00020881
2.28333	4.00513e-05	0.00020726
2.3	3.77625e-05	0.000203303
2.31667	3.6189e-05	0.000196627
2.33333	3.47585e-05	0.000189379
2.35	3.39001e-05	0.00018287
2.36667	3.41862e-05	0.000178674
2.38333	3.57121e-05	0.000178006
2.4	3.83109e-05	0.000180891
2.41667	4.2817e-05	0.000188592
2.43333	4.88251e-05	0.000203899
2.45	5.76943e-05	0.000223187
2.46667	7.43359e-05	0.000240997
2.48333	9.6485e-05	0.000262025
2.5	0.000110623	0.000289396
2.51667	0.000111625	0.000314501
2.53333	0.000104305	0.000327805
2.55	9.43154e-05	0.000328305
2.56667	8.53032e-05	0.000322679
2.58333	7.89136e-05	0.000317863
2.6	7.53611e-05	0.000317767
2.61667	7.33346e-05	0.000321058
2.63333	7.33346e-05	0.0003243
2.65	7.51704e-05	0.000326016
2.66667	7.72923e-05	0.000329807
2.68333	8.34435e-05	0.0003387
2.7	9.44823e-05	0.000350311
2.71667	0.000105211	0.000363401
2.73333	0.00010781	0.000381711
2.75	0.000100705	0.000403479
2.76667	9.031e-05	0.000418714
2.78333	8.30144e-05	0.000420526
2.8	7.99865e-05	0.000414708
2.81667	7.87228e-05	0.000408986
2.83333	7.87228e-05	0.000405935
2.85	7.72923e-05	0.000403073
2.86667	7.54803e-05	0.0003979
2.88333	7.36445e-05	0.000391606
2.9	7.27624e-05	0.000386885
2.91667	7.48128e-05	0.000386599
2.93333	8.31336e-05	0.000396898
2.95	0.000101802	0.000427511
2.96667	0.000128695	0.000472787
2.98333	0.000151107	0.000507
3	0.000155374	0.000511101
3.01667	0.000142905	0.000489071
3.03333	0.000128624	0.000461009
3.05	0.000131342	0.000447705
3.06667	0.000174019	0.000468686
3.08333	0.000273439	0.000538567
3.1	0.000409314	0.000642207
3.11667	0.000539395	0.000737217
3.13333	0.000684521	0.000808123
3.15	0.000965092	0.000907114
3.16667	0.00147252	0.00109706
3.18333	0.00206706	0.0013367
3.2	0.00242021	0.00148139
3.21667	0.00232413	0.00142553
3.23333	0.00187611	0.00120449
3.25	0.00134599	0.000933603
3.26667	0.000972101	0.000707605
3.28333	0.000886795	0.000560477
3.3	0.00110919	0.000481418
3.31667	0.00151272	0.000443795
3.33333	0.00185604	0.0004262
3.35	0.0019377	0.000416639
3.36667	0.00173752	0.000415567
3.38333	0.00139599	0.00042682
3.4	0.00108025	0.000452593
3.41667	0.000887916	0.00048869
3.43333	0.000833985	0.000527909
3.45	0.000881216	0.000559524
3.46667	0.000972602	0.000576261
3.48333	0.001058	0.000576451
3.5	0.00109741	0.000564101
3.51667	0.00104491	0.000541905
3.53333	0.000868914	0.000509098
3.55	0.000612661	0.000463846
3.56667	0.000378725	0.000413445
3.58333	0.000229689	0.000369695
3.6	0.000156042	0.000340012
3.61667	0.000124809	0.000324371
3.63333	0.000112721	0.000318435
3.65	0.000109336	0.000318816
3.66667	0.000112221	0.000321868
3.68333	0.000119731	0.000325063
3.7	0.000128815	0.000326589
3.71667	0.000135705	0.000326493
3.73333	0.000138709	0.00032399
3.75	0.000135514	0.0003176
3.76667	0.000125596	0.000308207
3.78333	0.000113603	0.000297001
3.8	0.000103828	0.000286463
3.81667	9.90361e-05	0.000278738
3.83333	9.97752e-05	0.000273874
3.85	0.00010452	0.000271943
3.86667	0.000109169	0.00027068
3.88333	0.000110552	0.000269035
3.9	0.000108287	0.000266221
3.91667	0.000104591	0.000261691
3.93333	0.000102803	0.000257781
3.95	0.000102803	0.000256732
3.96667	0.000104472	0.000257018
3.98333	0.000107715	0.00025883
4	0.000112316	0.000260761
4.01667	0.000125	0.000261739
4.03333	0.000159499	0.000262788
4.05	0.000226709	0.000265697
4.06667	0.000326106	0.000271991
4.08333	0.00043852	0.000279716
4.1	0.000529286	0.000286964
4.11667	0.000568816	0.000292399
4.13333	0.000549099	0.000294164
4.15	0.000484535	0.000292614
4.16667	0.000398728	0.000286678
4.18333	0.000312588	0.000276616
4.2	0.000239012	0.000263384
4.21667	0.000182244	0.000248507
4.23333	0.000141904	0.000233486
4.25	0.00011501	0.000221971
4.26667	9.86785e-05	0.000214818
4.28333	9.1359e-05	0.000210241
4.3	8.99285e-05	0.000207856
4.31667	9.05007e-05	0.000207618
4.33333	9.05007e-05	0.00020819
4.35	8.93325e-05	0.000212815
4.36667	8.72105e-05	0.000225189
4.38333	8.53032e-05	0.000252798
4.4	8.38488e-05	0.000305703
4.41667	8.32528e-05	0.000389412
4.43333	8.15362e-05	0.000501898
4.45	7.95335e-05	0.000628689
4.46667	7.75784e-05	0.000745299
4.48333	7.52658e-05	0.000825575
4.5	7.33346e-05	0.00085099
4.51667	7.20948e-05	0.000819138
4.53333	7.05689e-05	0.000743607
4.55	6.99014e-05	0.000645211
4.56667	7.01875e-05	0.000543788
4.58333	7.12365e-05	0.000452903
4.6	7.25716e-05	0.000378779
4.61667	7.47174e-05	0.000323299
4.63333	7.79837e-05	0.000283292
4.65	8.11547e-05	0.000254729
4.66667	8.2776e-05	0.000234392
4.68333	8.17269e-05	0.00021899
4.7	7.95335e-05	0.000206616
4.71667	7.90805e-05	0.000196198
4.73333	8.19415e-05	0.000187305
4.75	9.07153e-05	0.000180677
4.76667	0.000107095	0.000177005
4.78333	0.000131008	0.00017567
4.8	0.000160524	0.000176147
4.81667	0.000192019	0.000178269
4.83333	0.000219128	0.000181463
4.85	0.00023689	0.000185206
4.86667	0.000243232	0.0001874
4.88333	0.000237986	0.000187209
4.9	0.000223705	0.000184181
4.91667	0.000205108	0.000179818
4.93333	0.000185129	0.000175217
4.95	0.000165221	0.00017021
4.96667	0.000147101	0.000165299
4.98333	0.000130937	0.000161484
5	0.000116917	0.000158837
5.01667	0.000105307	0.000157073
5.03333	9.5579e-05	0.000155929
5.05	8.82357e-05	0.000154403
5.06667	8.2323e-05	0.000153068
5.08333	7.80791e-05	0.000152782
5.1	7.68155e-05	0.000151709
5.11667	7.73877e-05	0.000151589
5.13333	7.89851e-05	0.000151828
5.15	8.05825e-05	0.000152782
5.16667	8.17269e-05	0.000152782
5.18333	8.25852e-05	0.000151733
5.2	8.37773e-05	0.000150159
5.21667	8.60661e-05	0.000148919
5.23333	8.99285e-05	0.000148824
5.25	9.5579e-05	0.000149778
5.26667	0.000104591	0.000151661
5.28333	0.000116536	0.00015569
5.3	0.000129411	0.000161102
5.31667	0.000142333	0.000166205
5.33333	0.000154135	0.000171617
5.35	0.000164005	0.000178888
5.36667	0.000171301	0.000186709
5.38333	0.000177905	0.000194076
5.4	0.000188753	0.000202516
5.41667	0.00020971	0.000214627
5.43333	0.000247189	0.000231007
5.45	0.000306627	0.000252107
5.46667	0.000388905	0.000276378
5.48333	0.000487277	0.000301865
5.5	0.000589559	0.000325397
5.51667	0.000679514	0.000344303
5.53333	0.000740621	0.000354889
5.55	0.000763008	0.000355771
5.56667	0.000744721	0.000350001
5.58333	0.000691316	0.000341323
5.6	0.000614425	0.000333479
5.61667	0.000529	0.00033026
5.63333	0.000447604	0.000332788
5.65	0.000376913	0.000338009
5.66667	0.000319597	0.000339988
5.68333	0.000275108	0.00033448
5.7	0.000240895	0.000319794
5.71667	0.000214502	0.000297502
5.73333	0.000194809	0.000270799
5.75	0.000180599	0.000244907
5.76667	0.000170919	0.000223497
5.78333	0.000164411	0.000206926
5.8	0.000159427	0.000194886
5.81667	0.00015454	0.000186184
5.83333	0.000149223	0.0001802
5.85	0.000144383	0.000175598
5.86667	0.000143525	0.000172999
5.88333	0.000156829	0.000174549
5.9	0.000213525	0.000191501
5.91667	0.000381514	0.00024989
5.93333	0.000804493	0.000411609
5.95	0.00176017	0.000804189
5.96667	0.00372641	0.00166867
5.98333	0.0074223	0.00340658
6	0.0137743	0.00660498
6.01667	0.023744	0.0119951
6.03333	0.0379954	0.0203017
6.05	0.0564937	0.0319697
6.06667	0.0781709	0.0468469
6.08333	0.10085	0.0639468
6.1	0.121551	0.0814357
6.11667	0.137159	0.0969281
6.13333	0.145255	0.108053
6.15	0.144775	0.113094
6.16667	0.136239	0.111462
6.18333	0.121503	0.103796
6.2	0.103151	0.0916928
6.21667	0.083805	0.0771949
6.23333	0.0655786	0.0622758
6.25	0.0497941	0.0484577
6.26667	0.0369871	0.0366462
6.28333	0.02711	0.0271672
6.3	0.0197837	0.0199269
6.31667	0.0145015	0.0146036
6.33333	0.0107607	0.0107942
6.35	0.00813234	0.008111
6.36667	0.00628791	0.00622783
6.38333	0.0050013	0.00489419
6.4	0.00414965	0.0039315
6.41667	0.0037277	0.00322028
6.43333	0.00388641	0.0026897
6.45	0.00499882	0.00231119
6.46667	0.00774932	0.00208814
6.48333	0.0131993	0.00205481
6.5	0.0227664	0.00227869
6.51667	0.0380293	0.00285578
6.53333	0.0602959	0.00389338
6.55	0.0900047	0.00548373
6.56667	0.126139	0.00766039
6.58333	0.165925	0.0103597
6.6	0.205053	0.0133915
6.61667	0.238484	0.0164463
6.63333	0.261619	0.0191428
6.65	0.271443	0.0211102
6.66667	0.267195	0.0220746
6.68333	0.25036	0.0219273
6.7	0.22411	0.0207425
6.71667	0.192436	0.0187486
6.73333	0.159256	0.0162618
6.75	0.127739	0.0136122
6.76667	0.0999908	0.0110854
6.78333	0.0770947	0.00888939
6.8	0.0593393	0.00715452
6.81667	0.0465102	0.00595553
6.83333	0.0381509	0.00533808
6.85	0.0337198	0.00533669
6.86667	0.032645	0.00596941
6.88333	0.0343087	0.00722671
6.9	0.037992	0.00904596
6.91667	0.0428384	0.0112883
6.93333	0.0478872	0.0137299
6.95	0.0521767	0.0160807
6.96667	0.0548904	0.0180292
6.98333	0.0554975	0.0193052
7	0.0538382	0.0197364
7.01667	0.0501261	0.0192819
7.03333	0.0448725	0.0180321
7.05	0.0387386	0.0161814
7.06667	0.0323798	0.01398
7.08333	0.0263325	0.011679
7.1	0.0209577	0.00948508
7.11667	0.0164366	0.0075378
7.13333	0.0128009	0.0059079
7.15	0.00997522	0.00460859
7.16667	0.00783302	0.00361562
7.18333	0.0062355	0.00288
7.2	0.00505399	0.00234671
7.21667	0.00417902	0.00196412
7.23333	0.00352831	0.00169077
7.25	0.0030406	0.00149281
7.26667	0.0026711	0.00134409
7.28333	0.00238621	0.00122562
7.3	0.00216262	0.00112498
7.31667	0.00198471	0.00103462
7.33333	0.00184121	0.000950888
7.35	0.00172355	0.00087128
7.36667	0.00162589	0.000796702
7.38333	0.00154352	0.000729588
7.4	0.0014728	0.000670102
7.41667	0.00141349	0.000618604
7.43333	0.00136409	0.000578216
7.45	0.00132131	0.000548008
7.46667	0.00128274	0.00052481
7.48333	0.00124602	0.00050588
7.5	0.00120771	0.000490597
7.51667	0.00116603	0.000477007
7.53333	0.00112161	0.000462607
7.55	0.00107462	0.000445893
7.56667	0.00102672	0.000427917
7.58333	0.000979731	0.000408891
7.6	0.000935146	0.000390485
7.61667	0.000894424	0.000373676
7.63333	0.000857899	0.000358608
7.65	0.000824806	0.000345305
7.66667	0.000795695	0.000334385
7.68333	0.000768635	0.000326493
7.7	0.000742552	0.000319293
7.71667	0.000717518	0.000311402
7.73333	0.000693008	0.000303176
7.75	0.000668618	0.000294188
7.76667	0.000644133	0.000284198
7.78333	0.000619909	0.0002754
7.8	0.000597116	0.000267389
7.81667	0.000577328	0.000259593
7.83333	0.000560805	0.000250867
7.85	0.0005465	0.000244215
7.86667	0.000533435	0.000240233
7.88333	0.000520989	0.000236991
7.9	0.000510332	0.000233987
7.91667	0.000499317	0.000230935
7.93333	0.000486299	0.00022805
7.95	0.000470611	0.000224593
7.96667	0.000454089	0.000219491
7.98333	0.000438425	0.000213507
8	0.000422999	0.000207022
8.01667	0.000407836	0.000200394
8.03333	0.000393817	0.000193694
8.05	0.000380322	0.000187185
8.06667	0.000366947	0.000181678
8.08333	0.000354406	0.000176814
8.1	0.000343797	0.000173047
8.11667	0.000334927	0.000170758
8.13333	0.000326321	0.000168756
8.15	0.00031831	0.000166157
8.16667	0.000311109	0.000164321
8.18333	0.000303623	0.000163749
8.2	0.000295731	0.000163844
8.21667	0.000288317	0.00016599
8.23333	0.000281593	0.000171903
8.25	0.000275108	0.000180605
8.26667	0.000268599	0.000195101
8.28333	0.000263712	0.000216582
8.3	0.00026035	0.000247911
8.31667	0.00025644	0.000290802
8.33333	0.000252578	0.000347379
8.35	0.000249621	0.000418189
8.36667	0.000247094	0.000503901
8.38333	0.000245377	0.000603893
8.4	0.000243852	0.000715998
8.41667	0.000242278	0.000835016
8.43333	0.000240037	0.000955418
8.45	0.000236985	0.00106988
8.46667	0.000233886	0.00117128
8.48333	0.000231502	0.00125232
8.5	0.000228331	0.0013067
8.51667	0.000224659	0.00133198
8.53333	0.000221583	0.00132551
8.55	0.000219271	0.00128832
8.56667	0.000217053	0.0012245
8.58333	0.000216863	0.0011391
8.6	0.000219819	0.00103891
8.61667	0.000227425	0.000930193
8.63333	0.000241396	0.000820211
8.65	0.000262019	0.000712898
8.66667	0.000289223	0.000613025
8.68333	0.000323316	0.000522974
8.7	0.000363824	0.000445584
8.71667	0.000408003	0.000379923
8.73333	0.000452611	0.000325373
8.75	0.00049381	0.000280789
8.76667	0.000528428	0.000245693
8.78333	0.000553009	0.000217989
8.8	0.000564811	0.000195983
8.81667	0.000563118	0.000179294
8.83333	0.000549409	0.000165799
8.85	0.000525615	0.000155285
8.86667	0.000494501	0.00014737
8.88333	0.000459525	0.000140908
8.9	0.000422022	0.000135997
8.91667	0.000384709	0.00013254
8.93333	0.000349996	0.000129464
8.95	0.00031893	0.000126937
8.96667	0.000292537	0.000124267
8.98333	0.000270006	0.000122264
9	0.000250527	0.000120428
9.01667	0.00023441	0.000119641
9.03333	0.000221726	0.000118783
9.05	0.000211617	0.000117639
9.06667	0.000203297	0.00011678
9.08333	0.000196931	0.000117067
9.1	0.000192949	0.000118306
9.11667	0.000190303	0.000119451
9.13333	0.000187847	0.000120214
9.15	0.000185296	0.000121072
9.16667	0.000184819	0.000123599
9.18333	0.00018501	0.000128511
9.2	0.000185964	0.000136521
9.21667	0.000188038	0.000150612
9.23333	0.000191924	0.000175598
9.25	0.000198123	0.000217441
9.26667	0.000206301	0.000286987
9.28333	0.000217697	0.000400308
9.3	0.000233313	0.000576761
9.31667	0.000256249	0.000844196
9.33333	0.00028784	0.0012374
9.35	0.0003288	0.00179739
9.36667	0.000381395	0.00256923
9.38333	0.000447914	0.00359671
9.4	0.000529334	0.00491901
9.41667	0.000627539	0.00656393
9.43333	0.000742123	0.00853882
9.45	0.000873205	0.0108223
9.46667	0.0010189	0.0133595
9.48333	0.00117583	0.0160608
9.5	0.00133943	0.018806
9.51667	0.00150461	0.0214516
9.53333	0.00166509	0.0238416
9.55	0.00181422	0.0258235
9.56667	0.00194452	0.0272667
9.58333	0.00204923	0.02808
9.6	0.00212464	0.028219
9.61667	0.00216782	0.0276903
9.63333	0.00217688	0.0265488
9.65	0.00215142	0.0248904
9.66667	0.00209243	0.0228401
9.68333	0.00200362	0.020536
9.7	0.00188982	0.0181142
9.71667	0.00175702	0.0156974
9.73333	0.00160966	0.0133868
9.75	0.00145418	0.0112577
9.76667	0.0012968	0.00935729
9.78333	0.00114364	0.00770622
9.8	0.00100002	0.00630424
9.81667	0.000870344	0.00513721
9.83333	0.000755545	0.00418272
9.85	0.000657102	0.0034122
9.86667	0.00057573	0.00279751
9.88333	0.000508401	0.002312
9.9	0.00045397	0.00192998
9.91667	0.000411221	0.00163122
9.93333	0.000377509	0.0013969
9.95	0.000350377	0.00121253
9.96667	0.000327823	0.00106609
9.98333	0.000308391	0.000947025
10	0.000290129	0.000849584
10.0167	0.000272796	0.00076907
10.0333	0.000257132	0.000700596
10.05	0.000241801	0.000641206
10.0667	0.000227115	0.000589302
10.0833	0.000214335	0.000543407
10.1	0.000203297	0.000503877
10.1167	0.000193736	0.000469163
10.1333	0.000185224	0.000438789
10.15	0.00017769	0.000412586
10.1667	0.000172207	0.000389913
10.1833	0.00016832	0.000370005
10.2	0.000164983	0.000352696
10.2167	0.000161859	0.000337794
10.2333	0.000159499	0.000324777
10.25	0.000157496	0.000312713
10.2667	0.000156209	0.000301316
10.2833	0.000155065	0.000291184
10.3	0.00015392	0.000280216
10.3167	0.000152871	0.000270203
10.3333	0.000152871	0.000261477
10.35	0.000152871	0.00025318
10.3667	0.000152871	0.000245407
10.3833	0.000153539	0.000238016
10.4	0.000156614	0.000230768
10.4167	0.000163004	0.000224593
10.4333	0.000174114	0.000218585
10.45	0.000192162	0.000212219
10.4667	0.000222704	0.000206521
10.4833	0.00027332	0.000201204
10.5	0.0003535	0.000195697
10.5167	0.000474808	0.000190499
10.5333	0.000655505	0.000186065
10.55	0.000918123	0.000181368
10.5667	0.00129161	0.000178197
10.5833	0.0018094	0.000176433
10.6	0.00251012	0.000175098
10.6167	0.00343501	0.000174716
10.6333	0.0046235	0.000175765
10.65	0.00611357	0.000177839
10.6667	0.00793404	0.000182083
10.6833	0.0100994	0.000189474
10.7	0.012608	0.000199202
10.7167	0.0154333	0.000211099
10.7333	0.0185205	0.000225881
10.75	0.0217872	0.000243309
10.7667	0.0251281	0.000262502
10.7833	0.0284179	0.000282696
10.8	0.031516	0.000302699
10.8167	0.0342797	0.000322679
10.8333	0.0365746	0.0003418
10.85	0.0382863	0.000359395
10.8667	0.0393337	0.000373581
10.8833	0.0396719	0.000384
10.9	0.0392951	0.000391105
10.9167	0.0382383	0.000393203
10.9333	0.0365723	0.000390103
10.95	0.0343964	0.000382808
10.9667	0.0318291	0.000371197
10.9833	0.0289985	0.000356415
11	0.026032	0.000338581
11.0167	0.0230457	0.000318697
11.0333	0.020143	0.000297788
11.05	0.0174053	0.000276688
11.0667	0.0148861	0.000256494
11.0833	0.012619	0.000235704
11.1	0.0106191	0.00021632
11.1167	0.00888612	0.000199226
11.1333	0.00740761	0.000183204
11.15	0.00616271	0.000169113
11.1667	0.00512509	0.000156573
11.1833	0.00426841	0.0001452
11.2	0.0035659	0.000136307
11.2167	0.0029937	0.000129703
11.2333	0.00252833	0.000124696
11.25	0.00214941	0.00012019
11.2667	0.00184149	0.000114778
11.2833	0.00159123	0.000110462
11.3	0.00138612	0.00010772
11.3167	0.0012182	0.000105122
11.3333	0.00108063	0.000102237
11.35	0.000966832	9.90659e-05
11.3667	0.000871298	9.66579e-05
11.3833	0.000791332	9.49651e-05
11.4	0.000724432	9.33677e-05
11.4167	0.000667736	9.20326e-05
11.4333	0.000619313	9.05544e-05
11.45	0.000578019	8.91239e-05
11.4667	0.000542209	8.75026e-05
11.4833	0.00051131	8.59529e-05
11.5	0.000482437	8.4117e-05
11.5167	0.000457236	8.28773e-05
11.5333	0.000435802	8.18282e-05
11.55	0.0004163	8.17329e-05
11.5667	0.000397942	8.07792e-05
11.5833	0.000380799	7.98255e-05
11.6	0.000364921	7.89195e-05
11.6167	0.000350091	7.95871e-05
11.6333	0.000337145	7.95871e-05
11.65	0.000325009	7.91103e-05
11.6667	0.000313398	7.86334e-05
11.6833	0.000302026	7.77751e-05
11.7	0.000291321	7.76798e-05
11.7167	0.000281307	7.76798e-05
11.7333	0.000271794	7.76798e-05
11.75	0.000263545	7.75844e-05
11.7667	0.000255606	7.76798e-05
11.7833	0.000247833	7.70122e-05
11.8	0.000240776	7.69168e-05
11.8167	0.000234482	7.79659e-05
11.8333	0.00022864	7.86334e-05
11.85	0.000223324	7.86334e-05
11.8667	0.000217816	7.86334e-05
11.8833	0.000213119	7.86334e-05
11.9	0.000208303	7.86334e-05
11.9167	0.000203797	7.86334e-05
11.9333	0.000199148	7.95871e-05
11.95	0.000194928	7.95871e-05
11.9667	0.000190708	7.95871e-05
11.9833	0.000186512	7.95871e-05
12	0.000181529	7.95871e-05
12.0167	0.000176594	7.95871e-05
12.0333	0.000172517	7.92056e-05
12.05	0.000168821	7.86334e-05
12.0667	0.000164792	7.75844e-05
12.0833	0.000160739	7.60347e-05
12.1	0.000157043	7.41035e-05
12.1167	0.000154015	7.31498e-05
12.1333	0.000150701	7.21008e-05
12.15	0.000148055	7.04795e-05
12.1667	0.000145385	6.98119e-05
12.1833	0.000142857	6.86199e-05
12.2	0.000140879	6.75708e-05
12.2167	0.000138709	6.61403e-05
12.2333	0.000136086	6.5282e-05
12.25	0.000133798	6.48051e-05
12.2667	0.000131199	6.48051e-05
12.2833	0.000128314	6.38515e-05
12.3	0.000125858	6.27548e-05
12.3167	0.000123689	6.18964e-05
12.3333	0.000121376	6.17057e-05
12.35	0.000118873	6.17057e-05
12.3667	0.000117251	6.17057e-05
12.3833	0.000115129	6.14196e-05
12.4	0.000112054	6.0752e-05
12.4167	0.000108859	6.0752e-05
12.4333	0.000107047	6.0752e-05
12.45	0.000105187	6.0752e-05
12.4667	0.000103185	6.05613e-05
12.4833	0.000100943	5.97984e-05
12.5	9.875e-05	5.86063e-05
12.5167	9.76056e-05	5.86063e-05
12.5333	9.64612e-05	5.79387e-05
12.55	9.49591e-05	5.76526e-05
12.5667	9.33617e-05	5.76526e-05
12.5833	9.27895e-05	5.76526e-05
12.6	9.24081e-05	5.76526e-05
12.6167	9.18359e-05	5.6985e-05
12.6333	9.18359e-05	5.66989e-05
12.65	9.17405e-05	5.66989e-05
12.6667	9.04053e-05	5.66989e-05
12.6833	8.88556e-05	5.66989e-05
12.7	8.77827e-05	5.75572e-05
12.7167	8.77827e-05	5.82248e-05
12.7333	8.85457e-05	5.95599e-05
12.75	8.87364e-05	5.97984e-05
12.7667	8.77827e-05	6.03706e-05
12.7833	8.68291e-05	6.0752e-05
12.8	8.59708e-05	6.03706e-05
12.8167	8.56847e-05	5.97984e-05
12.8333	8.49217e-05	6.04659e-05
12.85	8.49217e-05	6.0752e-05
12.8667	8.38488e-05	6.04659e-05
12.8833	8.25852e-05	5.97984e-05
12.9	8.18223e-05	5.93215e-05
12.9167	8.18223e-05	5.84155e-05
12.9333	8.0964e-05	5.76526e-05
12.95	7.99149e-05	5.66989e-05
12.9667	7.99149e-05	5.66989e-05
12.9833	7.99149e-05	5.73665e-05
13	7.89613e-05	5.71758e-05
13.0167	7.99149e-05	5.61267e-05
13.0333	7.99149e-05	5.48869e-05
13.05	7.99149e-05	5.47916e-05
13.0667	8.08686e-05	5.47916e-05
13.0833	8.08686e-05	5.38379e-05
13.1	8.15362e-05	5.35995e-05
13.1167	8.21084e-05	5.35995e-05
13.1333	8.2776e-05	5.43147e-05
13.15	8.2776e-05	5.47916e-05
13.1667	8.18223e-05	5.41955e-05
13.1833	8.18223e-05	5.35995e-05
13.2	8.25852e-05	5.35995e-05
13.2167	8.47548e-05	5.29319e-05
13.2333	8.58754e-05	5.26458e-05
13.25	8.64476e-05	5.26458e-05
13.2667	8.78781e-05	5.26458e-05
13.2833	9.02861e-05	5.26458e-05
13.3	9.20266e-05	5.26458e-05
13.3167	9.30756e-05	5.23597e-05
13.3333	9.37432e-05	5.16921e-05
13.35	9.37432e-05	5.16921e-05
13.3667	9.48638e-05	5.16921e-05
13.3833	9.67473e-05	5.16921e-05
13.4	9.77963e-05	5.16921e-05
13.4167	9.76056e-05	5.16921e-05
13.4333	9.65565e-05	5.08338e-05
13.45	9.55313e-05	5.07385e-05
13.4667	9.46969e-05	5.12153e-05
13.4833	9.422e-05	5.13107e-05
13.5	9.35525e-05	5.07385e-05
13.5167	9.23127e-05	5.07385e-05
13.5333	9.04053e-05	5.07385e-05
13.55	8.86649e-05	5.07385e-05
13.5667	8.70198e-05	5.07385e-05
13.5833	8.46356e-05	4.97848e-05
13.6	8.21084e-05	4.97848e-05
13.6167	8.08686e-05	4.97848e-05
13.6333	8.01057e-05	5.0357e-05
13.65	7.93189e-05	4.98802e-05
13.6667	7.87228e-05	4.91887e-05
13.6833	7.81506e-05	4.81159e-05
13.7	7.72923e-05	4.7639e-05
13.7167	7.6434e-05	4.7639e-05
13.7333	7.58618e-05	4.67807e-05
13.75	7.56711e-05	4.66853e-05
13.7667	7.49081e-05	4.66853e-05
13.7833	7.49081e-05	4.73529e-05
13.8	7.51942e-05	4.7639e-05
13.8167	7.63387e-05	4.7639e-05
13.8333	7.73877e-05	4.7639e-05
13.85	7.69109e-05	4.68761e-05
13.8667	7.69109e-05	4.66853e-05
13.8833	7.79599e-05	4.66853e-05
13.9	7.87228e-05	4.66853e-05
13.9167	7.78645e-05	4.67807e-05
13.9333	7.77692e-05	4.77344e-05
13.95	7.77692e-05	4.85927e-05
13.9667	7.8842e-05	4.79251e-05
13.9833	7.99149e-05	4.70668e-05
14	7.99149e-05	4.63039e-05
14.0167	7.99149e-05	4.60178e-05
14.0333	7.99149e-05	4.66853e-05
14.05	7.99149e-05	4.71622e-05
14.0667	7.94381e-05	4.66853e-05
14.0833	7.81506e-05	4.64946e-05
14.1	7.77692e-05	4.62085e-05
14.1167	7.77692e-05	4.66853e-05
14.1333	7.76738e-05	4.66853e-05
14.15	7.68155e-05	4.61131e-05
14.1667	7.62433e-05	4.57317e-05
14.1833	7.58618e-05	4.52548e-05
14.2	7.5385e-05	4.32044e-05
14.2167	7.56711e-05	4.26322e-05
14.2333	7.51942e-05	4.22508e-05
14.25	7.49081e-05	4.12971e-05
14.2667	7.49081e-05	4.07249e-05
14.2833	7.49081e-05	4.07249e-05
14.3	7.49081e-05	4.07249e-05
14.3167	7.51942e-05	4.07249e-05
14.3333	7.62433e-05	3.99619e-05
14.35	7.73877e-05	3.97712e-05
14.3667	7.91043e-05	3.97712e-05
14.3833	8.18223e-05	3.97712e-05
14.4	8.45403e-05	3.97712e-05
14.4167	8.85218e-05	3.97712e-05
14.4333	9.45062e-05	3.97712e-05
14.45	0.000102493	4.06295e-05
14.4667	0.000112626	4.2823e-05
14.4833	0.000126216	4.56363e-05
14.5	0.000144693	4.96894e-05
14.5167	0.000169727	5.5483e-05
14.5333	0.000203416	6.36131e-05
14.55	0.000247356	7.36028e-05
14.5667	0.000303504	8.69066e-05
14.5833	0.000373599	0.000104812
14.6	0.000460193	0.000128916
14.6167	0.000566408	0.000161007
14.6333	0.000694653	0.00020099
14.65	0.000846741	0.00024989
14.6667	0.00102372	0.000309327
14.6833	0.00122702	0.000381187
14.7	0.00145673	0.000466874
14.7167	0.00171013	0.000567702
14.7333	0.00198421	0.000683096
14.75	0.0022753	0.000811818
14.7667	0.00257954	0.000954512
14.7833	0.00289027	0.00111022
14.8	0.00319702	0.00127631
14.8167	0.00349252	0.00144892
14.8333	0.00376928	0.00162559
14.85	0.0040174	0.0018024
14.8667	0.00422828	0.0019733
14.8833	0.00439679	0.00213454
14.9	0.00451612	0.002282
14.9167	0.00458162	0.00240882
14.9333	0.00459268	0.00251091
14.95	0.00454902	0.00258556
14.9667	0.00445359	0.002631
14.9833	0.00430963	0.00264528
15	0.00412228	0.0026279
15.0167	0.00389888	0.00258007
15.0333	0.00364854	0.00250407
15.05	0.00337891	0.00240329
15.0667	0.00309839	0.00228076
15.0833	0.00281372	0.0021415
15.1	0.00253222	0.00198977
15.1167	0.00225899	0.00182999
15.1333	0.00199883	0.00166691
15.15	0.00175588	0.00150469
15.1667	0.00153334	0.00134638
15.1833	0.00133204	0.00119517
15.2	0.00115242	0.00105341
15.2167	0.000993702	0.000922182
15.2333	0.000854704	0.000802186
15.25	0.000734803	0.000694993
15.2667	0.000631902	0.00060077
15.2833	0.000544593	0.000518492
15.3	0.000470707	0.000446394
15.3167	0.000408432	0.000383619
15.3333	0.000355956	0.000330475
15.35	0.000311896	0.00028508
15.3667	0.000274417	0.000246814
15.3833	0.000244018	0.00021539
15.4	0.000218532	0.000188783
15.4167	0.000197432	0.000166705
15.4333	0.000180146	0.000147966
15.45	0.000165102	0.000132826
15.4667	0.000152442	0.000119165
15.4833	0.000141308	0.000107411
15.5	0.000131676	9.82314e-05
15.5167	0.000123951	9.06974e-05
15.5333	0.000117108	8.37117e-05
15.55	0.000110814	7.76798e-05
15.5667	0.000105903	7.32452e-05
15.5833	0.000101826	7.01219e-05
15.6	9.875e-05	6.67125e-05
15.6167	9.6342e-05	6.38038e-05
15.6333	9.37432e-05	6.09428e-05
15.65	9.15498e-05	5.8654e-05
15.6667	8.93325e-05	5.67943e-05
15.6833	8.71152e-05	5.52684e-05
15.7	8.56847e-05	5.47916e-05
15.7167	8.44449e-05	5.35995e-05
15.7333	8.30621e-05	5.26458e-05
15.75	8.2776e-05	5.17875e-05
15.7667	8.18223e-05	5.15014e-05
15.7833	8.12501e-05	5.07385e-05
15.8	8.08686e-05	5.15968e-05
15.8167	8.08686e-05	5.16921e-05
15.8333	8.08686e-05	5.16921e-05
15.85	7.96765e-05	5.08338e-05
15.8667	7.87228e-05	5.07385e-05
15.8833	7.77692e-05	4.97848e-05
15.9	7.77692e-05	5.06431e-05
15.9167	7.73877e-05	5.07385e-05
15.9333	7.61479e-05	5.1406e-05
15.95	7.46459e-05	5.1406e-05
15.9667	7.31438e-05	5.0357e-05
15.9833	7.2667e-05	4.91887e-05
16	7.22855e-05	4.85927e-05
16.0167	7.18087e-05	4.85927e-05
16.0333	7.18087e-05	4.82112e-05
16.05	7.18087e-05	4.7639e-05
16.0667	7.10458e-05	4.7639e-05
16.0833	7.00921e-05	4.7639e-05
16.1	6.89477e-05	4.7639e-05
16.1167	6.75648e-05	4.7639e-05
16.1333	6.65158e-05	4.7639e-05
16.15	6.57529e-05	4.75437e-05
16.1667	6.48946e-05	4.64946e-05
16.1833	6.38217e-05	4.59224e-05
16.2	6.27488e-05	4.66853e-05
16.2167	6.16044e-05	4.63039e-05
16.2333	6.08414e-05	4.55409e-05
16.25	6.00785e-05	4.4778e-05
16.2667	5.91725e-05	4.4778e-05
16.2833	5.80281e-05	4.53502e-05
16.3	5.6693e-05	4.53502e-05
16.3167	5.58347e-05	4.41819e-05
16.3333	5.56439e-05	4.35859e-05
16.35	5.4881e-05	4.35859e-05
16.3667	5.34505e-05	4.26322e-05
16.3833	5.18769e-05	4.26322e-05
16.4	5.05418e-05	4.32044e-05
16.4167	4.98742e-05	4.34905e-05
16.4333	4.98742e-05	4.21554e-05
16.45	4.98742e-05	4.07249e-05
16.4667	4.92066e-05	4.07249e-05
16.4833	4.83245e-05	4.07249e-05
16.5	4.7347e-05	4.07249e-05
16.5167	4.67747e-05	4.07249e-05
16.5333	4.67747e-05	3.98666e-05
16.55	4.59164e-05	3.97712e-05
16.5667	4.50581e-05	3.97712e-05
16.5833	4.48674e-05	3.97712e-05
16.6	4.52489e-05	3.97712e-05
16.6167	4.61072e-05	3.96758e-05
16.6333	4.67747e-05	3.88175e-05
16.65	4.69655e-05	3.88175e-05
16.6667	4.77284e-05	3.88175e-05
16.6833	4.77284e-05	3.88175e-05
16.7	4.79668e-05	3.88175e-05
16.7167	4.90159e-05	3.88175e-05
16.7333	4.98742e-05	3.88175e-05
16.75	5.04464e-05	3.76254e-05
16.7667	5.08279e-05	3.76254e-05
16.7833	5.08279e-05	3.81023e-05
16.8	5.08279e-05	3.88175e-05
16.8167	5.05418e-05	3.88175e-05
16.8333	5.04464e-05	3.93897e-05
16.85	5.08279e-05	3.97712e-05
16.8667	5.08279e-05	3.9199e-05
16.8833	5.01603e-05	3.81023e-05
16.9	4.93973e-05	3.75301e-05
16.9167	4.89205e-05	3.66718e-05
16.9333	4.86821e-05	3.74347e-05
16.95	4.77284e-05	3.65764e-05
16.9667	4.77284e-05	3.57181e-05
16.9833	4.72516e-05	3.57181e-05
17	4.59164e-05	3.52413e-05
17.0167	4.44859e-05	3.47644e-05
17.0333	4.39137e-05	3.47644e-05
17.05	4.39137e-05	3.40015e-05
17.0667	4.39137e-05	3.38107e-05
17.0833	4.35561e-05	3.38107e-05
17.1	4.27216e-05	3.38107e-05
17.1167	4.34369e-05	3.30955e-05
17.1333	4.39137e-05	3.20464e-05
17.15	4.39137e-05	3.1665e-05
17.1667	4.36753e-05	3.1665e-05
17.1833	4.44859e-05	3.12835e-05
17.2	4.48674e-05	3.02345e-05
17.2167	4.48674e-05	3.03298e-05
17.2333	4.58211e-05	3.11881e-05
17.25	4.6584e-05	3.19511e-05
17.2667	4.69655e-05	3.27379e-05
17.2833	4.84437e-05	3.40015e-05
17.3	5.01603e-05	3.51459e-05
17.3167	5.10186e-05	3.59088e-05
17.3333	5.2163e-05	3.68625e-05
17.35	5.41896e-05	3.8746e-05
17.3667	5.65022e-05	4.15832e-05
17.3833	5.8648e-05	4.40866e-05
17.4	6.08414e-05	4.64946e-05
17.4167	6.29395e-05	4.88788e-05
17.4333	6.50615e-05	5.10246e-05
17.45	6.7088e-05	5.35756e-05
17.4667	6.94245e-05	5.71758e-05
17.4833	7.07597e-05	6.0156e-05
17.5	7.1618e-05	6.21826e-05
17.5167	7.18087e-05	6.43045e-05
17.5333	7.18087e-05	6.64264e-05
17.55	7.18087e-05	6.83576e-05
17.5667	7.1618e-05	7.07656e-05
17.5833	7.0855e-05	7.29591e-05
17.6	7.02828e-05	7.3722e-05
17.6167	6.85424e-05	7.3722e-05
17.6333	6.71834e-05	7.36266e-05
17.65	6.63251e-05	7.27683e-05
17.6667	6.5276e-05	7.191e-05
17.6833	6.31303e-05	7.03841e-05
17.7	6.13183e-05	6.8453e-05
17.7167	5.97209e-05	6.69986e-05
17.7333	5.72652e-05	6.54727e-05
17.75	5.52625e-05	6.27786e-05
17.7667	5.37843e-05	5.92977e-05
17.7833	5.22584e-05	5.70804e-05
17.8	5.04464e-05	5.55545e-05
17.8167	4.87536e-05	5.28604e-05
17.8333	4.64886e-05	4.92841e-05
17.85	4.51535e-05	4.61131e-05
17.8667	4.41045e-05	4.43011e-05
17.8833	4.35561e-05	4.21554e-05
17.9	4.27216e-05	3.97712e-05
17.9167	4.27216e-05	3.72678e-05
17.9333	4.1768e-05	3.47644e-05
17.95	4.16726e-05	3.27379e-05
17.9667	4.08143e-05	3.18557e-05
17.9833	3.9956e-05	3.1665e-05
18	3.98606e-05	3.0902e-05
18.0167	3.98606e-05	3.03298e-05
18.0333	3.98606e-05	2.90662e-05
18.05	4.04328e-05	2.68489e-05
18.0667	3.98606e-05	2.50369e-05
18.0833	3.89069e-05	2.47508e-05
18.1	3.89069e-05	2.47508e-05
18.1167	3.89069e-05	2.43694e-05
18.1333	3.89069e-05	2.37972e-05
18.15	3.95745e-05	2.37972e-05
18.1667	3.98606e-05	2.37972e-05
18.1833	3.98606e-05	2.26051e-05
18.2	3.98606e-05	2.20329e-05
18.2167	3.98606e-05	2.16514e-05
18.2333	4.00513e-05	2.16514e-05
18.25	4.06235e-05	2.16514e-05
18.2667	3.98606e-05	2.16514e-05
18.2833	3.98606e-05	2.07931e-05
18.3	3.98606e-05	2.11746e-05
18.3167	3.98606e-05	2.22236e-05
18.3333	3.98606e-05	2.21282e-05
18.35	3.98606e-05	2.10792e-05
18.3667	3.89069e-05	2.06977e-05
18.3833	3.89069e-05	2.08885e-05
18.4	3.98606e-05	2.1556e-05
18.4167	3.98606e-05	2.04116e-05
18.4333	4.06235e-05	1.98394e-05
18.45	3.98606e-05	2.06977e-05
18.4667	3.98606e-05	2.06977e-05
18.4833	3.98606e-05	2.01255e-05
18.5	4.04328e-05	1.9744e-05
18.5167	4.08143e-05	1.9744e-05
18.5333	4.08143e-05	1.9744e-05
18.55	4.01467e-05	1.9744e-05
18.5667	3.98606e-05	1.9744e-05
18.5833	3.98606e-05	1.88857e-05
18.6	3.98606e-05	1.93626e-05
18.6167	4.07189e-05	2.00301e-05
18.6333	4.15772e-05	1.9744e-05
18.65	4.21494e-05	1.9744e-05
18.6667	4.27216e-05	1.92672e-05
18.6833	4.24355e-05	1.79559e-05
18.7	4.22448e-05	1.75983e-05
18.7167	4.27216e-05	1.8552e-05
18.7333	4.25309e-05	1.87904e-05
18.75	4.1768e-05	1.87904e-05
18.7667	4.24355e-05	1.87904e-05
18.7833	4.36753e-05	1.87904e-05
18.8	4.37945e-05	1.87904e-05
18.8167	4.27216e-05	1.87904e-05
18.8333	4.35561e-05	1.96487e-05
18.85	4.39137e-05	1.9744e-05
18.8667	4.31985e-05	1.9744e-05
18.8833	4.27216e-05	2.00301e-05
18.9	4.26263e-05	2.06977e-05
18.9167	4.28408e-05	2.11746e-05
18.9333	4.39137e-05	2.02209e-05
18.95	4.39137e-05	1.9744e-05
18.9667	4.39137e-05	2.06024e-05
18.9833	4.37945e-05	2.06977e-05
19	4.27216e-05	2.06977e-05
19.0167	4.27216e-05	2.06977e-05
19.0333	4.27216e-05	2.03162e-05
19.05	4.37945e-05	1.91718e-05
19.0667	4.36753e-05	1.90765e-05
19.0833	4.31985e-05	1.9744e-05
19.1	4.40091e-05	1.9744e-05
19.1167	4.48674e-05	1.9744e-05
19.1333	4.48674e-05	1.98394e-05
19.15	4.48674e-05	2.07931e-05
19.1667	4.48674e-05	2.16514e-05
19.1833	4.48674e-05	2.09838e-05
19.2	4.48674e-05	2.06977e-05
19.2167	4.40091e-05	2.01255e-05
19.2333	4.39137e-05	1.9744e-05
19.25	4.43906e-05	2.04116e-05
19.2667	4.48674e-05	2.06977e-05
19.2833	4.50581e-05	2.12699e-05
19.3	4.58211e-05	2.06977e-05
19.3167	4.58211e-05	2.06977e-05
19.3333	4.58211e-05	2.06024e-05
19.35	4.51535e-05	1.9744e-05
19.3667	4.48674e-05	1.9744e-05
19.3833	4.57257e-05	1.9744e-05
19.4	4.58211e-05	1.88857e-05
19.4167	4.58211e-05	1.9744e-05
19.4333	4.58211e-05	1.9744e-05
19.45	4.58211e-05	2.03162e-05
19.4667	4.61072e-05	1.9744e-05
19.4833	4.68701e-05	1.89811e-05
19.5	4.77284e-05	1.87904e-05
19.5167	4.70609e-05	1.87904e-05
19.5333	4.63933e-05	1.91718e-05
19.55	4.58211e-05	1.8552e-05
19.5667	4.58211e-05	1.73122e-05
19.5833	4.58211e-05	1.66446e-05
19.6	4.58211e-05	1.66446e-05
19.6167	4.6584e-05	1.66446e-05
19.6333	4.67747e-05	1.66446e-05
19.65	4.67747e-05	1.66446e-05
19.6667	4.70609e-05	1.74075e-05
19.6833	4.77284e-05	1.66446e-05
19.7	4.78476e-05	1.69307e-05
19.7167	4.9302e-05	1.75983e-05
19.7333	5.10186e-05	1.75983e-05
19.75	5.23537e-05	1.77175e-05
19.7667	5.35697e-05	1.87904e-05
19.7833	5.53578e-05	1.87904e-05
19.8	5.72652e-05	1.87904e-05
19.8167	5.93871e-05	1.87904e-05
19.8333	6.18905e-05	1.96487e-05
19.85	6.4823e-05	2.06024e-05
19.8667	6.84947e-05	2.1556e-05
19.8833	7.34061e-05	2.22236e-05
19.9	7.9605e-05	2.35349e-05
19.9167	8.60184e-05	2.57045e-05
19.9333	9.24319e-05	2.7445e-05
19.95	9.93222e-05	2.90901e-05
19.9667	0.000107619	3.06159e-05
19.9833	0.000117323	3.2571e-05
20	0.000127313	3.47644e-05
20.0167	0.000137898	3.75062e-05
20.0333	0.000148317	4.12017e-05
20.05	0.000158522	4.53979e-05
20.0667	0.000169703	5.06908e-05
20.0833	0.000181004	5.56976e-05
20.1	0.00019221	6.10858e-05
20.1167	0.00020332	6.69271e-05
20.1333	0.000215003	7.24822e-05
20.15	0.000226328	7.82043e-05
20.1667	0.000235984	8.50946e-05
20.1833	0.000244304	9.22948e-05
20.2	0.000251696	9.90182e-05
20.2167	0.000258443	0.000105408
20.2333	0.000263831	0.000111368
20.25	0.000268266	0.000117663
20.2667	0.000271055	0.0001241
20.2833	0.000271842	0.000129488
20.3	0.000271365	0.00013409
20.3167	0.000269863	0.000138715
20.3333	0.000267598	0.00014303
20.35	0.000264141	0.000146869
20.3667	0.00025892	0.000149873
20.3833	0.000252935	0.000151613
20.4	0.000246403	0.000152782
20.4167	0.000238797	0.000152782
20.4333	0.000230596	0.000152782
20.45	0.000222132	0.000152782
20.4667	0.000212929	0.000152066
20.4833	0.000203797	0.000150541
20.5	0.000195023	0.000148228
20.5167	0.000185821	0.000145057
20.5333	0.000176308	0.000140718
20.55	0.000167581	0.000136116
20.5667	0.000159237	0.000131801
20.5833	0.000150535	0.000127199
20.6	0.000141689	0.000122812
20.6167	0.000133178	0.000118497
20.6333	0.000125834	0.000113371
20.65	0.000119731	0.000107911
20.6667	0.000113723	0.000101998
20.6833	0.000107929	9.59903e-05
20.7	0.000102302	9.07928e-05
20.7167	9.69857e-05	8.58813e-05
20.7333	9.18359e-05	8.06838e-05
20.75	8.69244e-05	7.66069e-05
20.7667	8.27998e-05	7.25776e-05
20.7833	7.91997e-05	6.82145e-05
20.8	7.61479e-05	6.33985e-05
20.8167	7.3573e-05	5.90116e-05
20.8333	7.17133e-05	5.51015e-05
20.85	6.93053e-05	5.15014e-05
20.8667	6.7088e-05	4.84496e-05
20.8833	6.56575e-05	4.59224e-05
20.9	6.40601e-05	4.34428e-05
20.9167	6.27488e-05	4.13925e-05
20.9333	6.27488e-05	4.0248e-05
20.95	6.22719e-05	3.91036e-05
20.9667	6.10322e-05	3.7244e-05
20.9833	6.16044e-05	3.5432e-05
21	6.20812e-05	3.37869e-05
21.0167	6.18905e-05	3.26186e-05
21.0333	6.11276e-05	3.26186e-05
21.05	6.08414e-05	3.19511e-05
21.0667	6.00785e-05	3.1665e-05
21.0833	5.90533e-05	3.10928e-05
21.1	5.85049e-05	3.01391e-05
21.1167	5.7742e-05	2.97576e-05
21.1333	5.7742e-05	2.97576e-05
21.15	5.7742e-05	2.90901e-05
21.1667	5.7742e-05	2.88039e-05
21.1833	5.69791e-05	2.90901e-05
21.2	5.67883e-05	2.97576e-05
21.2167	5.64069e-05	2.90901e-05
21.2333	5.52625e-05	2.95669e-05
21.25	5.4881e-05	2.93762e-05
21.2667	5.4881e-05	2.88039e-05
21.2833	5.44995e-05	2.88039e-05
21.3	5.26875e-05	2.88039e-05
21.3167	5.1114e-05	2.84463e-05
21.3333	5.14001e-05	2.76119e-05
21.35	5.14001e-05	2.67536e-05
21.3667	4.98742e-05	2.56091e-05
21.3833	4.88013e-05	2.47508e-05
21.4	4.77284e-05	2.43694e-05
21.4167	4.70609e-05	2.37972e-05
21.4333	4.7633e-05	2.28435e-05
21.45	4.77284e-05	2.26051e-05
21.4667	4.69655e-05	2.25097e-05
21.4833	4.67747e-05	2.16514e-05
21.5	4.67747e-05	2.17468e-05
21.5167	4.59164e-05	2.26051e-05
21.5333	4.52489e-05	2.17468e-05
21.55	4.48674e-05	2.11746e-05
21.5667	4.48674e-05	2.08885e-05
21.5833	4.48674e-05	2.16514e-05
21.6	4.48674e-05	2.26051e-05
21.6167	4.56303e-05	2.16514e-05
21.6333	4.50581e-05	2.17468e-05
21.65	4.36753e-05	2.26051e-05
21.6667	4.27216e-05	2.26051e-05
21.6833	4.27216e-05	2.26051e-05
21.7	4.33177e-05	2.1556e-05
21.7167	4.39137e-05	2.04116e-05
21.7333	4.44859e-05	1.9744e-05
21.75	4.50581e-05	1.9744e-05
21.7667	4.58211e-05	1.99348e-05
21.7833	4.58211e-05	2.06977e-05
21.8	4.58211e-05	2.06977e-05
21.8167	4.58211e-05	2.06977e-05
21.8333	4.56303e-05	2.06977e-05
21.85	4.49628e-05	2.06977e-05
21.8667	4.62025e-05	2.06977e-05
21.8833	4.72516e-05	2.10792e-05
21.9	4.67747e-05	2.16514e-05
21.9167	4.67747e-05	2.16514e-05
21.9333	4.62025e-05	2.16514e-05
21.95	4.58211e-05	2.10792e-05
21.9667	4.58211e-05	2.06977e-05
21.9833	4.60118e-05	2.06977e-05
22	4.67747e-05	2.06977e-05
22.0167	4.60118e-05	1.99348e-05
22.0333	4.58211e-05	2.06977e-05
22.05	4.62025e-05	2.1556e-05
22.0667	4.67747e-05	2.07931e-05
22.0833	4.67747e-05	2.06977e-05
22.1	4.67747e-05	2.08885e-05
22.1167	4.7633e-05	2.16514e-05
22.1333	4.77284e-05	2.16514e-05
22.15	4.67747e-05	2.1556e-05
22.1667	4.63933e-05	2.06977e-05
22.1833	4.58211e-05	2.06977e-05
22.2	4.64886e-05	2.11746e-05
22.2167	4.70609e-05	2.1556e-05
22.2333	4.77284e-05	2.06977e-05
22.25	4.77284e-05	2.01255e-05
22.2667	4.77284e-05	1.99348e-05
22.2833	4.72516e-05	2.06977e-05
22.3	4.67747e-05	2.06977e-05
22.3167	4.67747e-05	2.06977e-05
22.3333	4.67747e-05	2.0507e-05
22.35	4.67747e-05	1.9744e-05
22.3667	4.67747e-05	2.03162e-05
22.3833	4.77284e-05	2.06977e-05
22.4	4.89205e-05	2.06977e-05
22.4167	4.89205e-05	2.06977e-05
22.4333	4.79668e-05	2.06977e-05
22.45	4.69655e-05	2.06977e-05
22.4667	4.72516e-05	2.02209e-05
22.4833	4.77284e-05	1.9744e-05
22.5	4.74423e-05	1.9744e-05
22.5167	4.68701e-05	1.9744e-05
22.5333	4.77284e-05	1.9744e-05
22.55	4.77284e-05	1.99348e-05
22.5667	4.77284e-05	2.06977e-05
22.5833	4.74423e-05	2.06977e-05
22.6	4.67747e-05	2.06977e-05
22.6167	4.67747e-05	1.98394e-05
22.6333	4.67747e-05	1.9744e-05
22.65	4.67747e-05	2.0507e-05
22.6667	4.61072e-05	1.9744e-05
22.6833	4.59164e-05	1.9744e-05
22.7	4.67747e-05	1.89811e-05
22.7167	4.6584e-05	1.87904e-05
22.7333	4.5535e-05	1.87904e-05
22.75	4.48674e-05	1.80751e-05
22.7667	4.45813e-05	1.75983e-05
22.7833	4.39137e-05	1.74075e-05
22.8	4.39137e-05	1.66446e-05
22.8167	4.39137e-05	1.66446e-05
22.8333	4.34369e-05	1.74075e-05
22.85	4.35561e-05	1.75983e-05
22.8667	4.39137e-05	1.75983e-05
22.8833	4.39137e-05	1.75983e-05
22.9	4.39137e-05	1.75983e-05
22.9167	4.39137e-05	1.75983e-05
22.9333	4.39137e-05	1.75029e-05
22.95	4.39137e-05	1.75983e-05
22.9667	4.35561e-05	1.75983e-05
22.9833	4.27216e-05	1.75983e-05
23	4.27216e-05	1.66446e-05
23.0167	4.27216e-05	1.66446e-05
23.0333	4.27216e-05	1.66446e-05
23.05	4.27216e-05	1.71214e-05
23.0667	4.27216e-05	1.75983e-05
23.0833	4.27216e-05	1.75983e-05
23.1	4.31985e-05	1.75983e-05
23.1167	4.39137e-05	1.86712e-05
23.1333	4.39137e-05	1.87904e-05
23.15	4.39137e-05	1.84327e-05
23.1667	4.39137e-05	1.73122e-05
23.1833	4.43906e-05	1.66446e-05
23.2	4.39137e-05	1.75029e-05
23.2167	4.36753e-05	1.8552e-05
23.2333	4.27216e-05	1.81943e-05
23.25	4.27216e-05	1.71214e-05
23.2667	4.35561e-05	1.66446e-05
23.2833	4.39137e-05	1.75983e-05
23.3	4.30793e-05	1.75983e-05
23.3167	4.30793e-05	1.8552e-05
23.3333	4.30793e-05	1.87904e-05
23.35	4.30793e-05	1.87904e-05
23.3667	4.41045e-05	1.83135e-05
23.3833	4.48674e-05	1.75983e-05
23.4	4.48674e-05	1.75983e-05
23.4167	4.48674e-05	1.75983e-05
23.4333	4.48674e-05	1.75983e-05
23.45	4.41045e-05	1.75983e-05
23.4667	4.44859e-05	1.75983e-05
23.4833	4.45813e-05	1.75983e-05
23.5	4.39137e-05	1.86712e-05
23.5167	4.35561e-05	1.87904e-05
23.5333	4.23402e-05	1.89811e-05
23.55	4.22448e-05	1.87904e-05
23.5667	4.27216e-05	1.87904e-05
23.5833	4.27216e-05	1.87904e-05
23.6	4.25309e-05	1.87904e-05
23.6167	4.1768e-05	1.78367e-05
23.6333	4.1768e-05	1.75983e-05
23.65	4.1768e-05	1.75983e-05
23.6667	4.1768e-05	1.89811e-05
23.6833	4.1768e-05	1.9744e-05
23.7	4.1768e-05	1.93626e-05
23.7167	4.1768e-05	1.87904e-05
23.7333	4.1768e-05	1.93626e-05
23.75	4.1005e-05	1.9744e-05
23.7667	4.08143e-05	1.9744e-05
23.7833	4.00513e-05	1.9744e-05
23.8	3.98606e-05	1.9744e-05
23.8167	4.11958e-05	2.0507e-05
23.8333	4.18633e-05	1.9744e-05
23.85	4.27216e-05	1.9744e-05
23.8667	4.24355e-05	1.9744e-05
23.8833	4.14819e-05	1.9744e-05
23.9	4.08143e-05	1.9744e-05
23.9167	4.08143e-05	1.9744e-05
23.9333	4.09097e-05	1.9744e-05
23.95	4.1768e-05	1.99348e-05
23.9667	4.1768e-05	2.01255e-05
23.9833	4.11004e-05	1.9744e-05
24	4.12911e-05	1.9744e-05
24.0167	4.1768e-05	1.9744e-05
24.0333	4.1768e-05	1.9744e-05
24.05	4.14819e-05	1.9744e-05
24.0667	4.1768e-05	2.06977e-05
24.0833	4.25309e-05	2.06977e-05
24.1	4.27216e-05	2.06977e-05
24.1167	4.22448e-05	2.06977e-05
24.1333	4.1768e-05	2.06977e-05
24.15	4.1768e-05	2.16514e-05
24.1667	4.22448e-05	2.16514e-05
24.1833	4.27216e-05	2.16514e-05
24.2	4.27216e-05	2.22236e-05
24.2167	4.27216e-05	2.16514e-05
24.2333	4.27216e-05	2.16514e-05
24.25	4.27216e-05	2.22236e-05
24.2667	4.24355e-05	2.34395e-05
24.2833	4.15772e-05	2.40833e-05
24.3	4.08143e-05	2.47508e-05
24.3167	4.09097e-05	2.47508e-05
24.3333	4.1768e-05	2.47508e-05
24.35	4.1768e-05	2.47508e-05
24.3667	4.1768e-05	2.47508e-05
24.3833	4.11958e-05	2.47508e-05
24.4	4.08143e-05	2.50369e-05
24.4167	4.08143e-05	2.56091e-05
24.4333	4.08143e-05	2.47508e-05
24.45	4.04328e-05	2.47508e-05
24.4667	4.00513e-05	2.47508e-05
24.4833	4.08143e-05	2.39879e-05
24.5	4.05282e-05	2.45601e-05
24.5167	3.98606e-05	2.51323e-05
24.5333	4.05282e-05	2.57045e-05
24.55	4.08143e-05	2.57045e-05
24.5667	4.04328e-05	2.48462e-05
24.5833	4.08143e-05	2.55138e-05
24.6	4.08143e-05	2.57045e-05
24.6167	3.98606e-05	2.51323e-05
24.6333	3.94791e-05	2.47508e-05
24.65	3.89069e-05	2.47508e-05
24.6667	3.98606e-05	2.47508e-05
24.6833	3.96699e-05	2.47508e-05
24.7	3.94791e-05	2.47508e-05
24.7167	4.03374e-05	2.47508e-05
24.7333	4.11958e-05	2.47508e-05
24.75	4.14819e-05	2.45601e-05
24.7667	4.08143e-05	2.47508e-05
24.7833	4.13865e-05	2.47508e-05
24.8	4.1768e-05	2.47508e-05
24.8167	4.21494e-05	2.47508e-05
24.8333	4.15772e-05	2.41786e-05
24.85	4.08143e-05	2.33203e-05
24.8667	4.09097e-05	2.26051e-05
24.8833	4.18633e-05	2.32011e-05
24.9	4.22448e-05	2.45601e-05
24.9167	4.1768e-05	2.43694e-05
24.9333	4.1768e-05	2.32011e-05
24.95	4.1768e-05	2.26051e-05
24.9667	4.15772e-05	2.26051e-05
24.9833	4.08143e-05	2.37972e-05
25	4.08143e-05	2.37972e-05
25.0167	4.12911e-05	2.37972e-05
25.0333	4.13865e-05	2.47508e-05
25.05	4.08143e-05	2.47508e-05
25.0667	4.01467e-05	2.47508e-05
25.0833	3.98606e-05	2.47508e-05
25.1	3.96699e-05	2.47508e-05
25.1167	3.98606e-05	2.41786e-05
25.1333	4.05282e-05	2.37972e-05
25.15	4.08143e-05	2.37972e-05
25.1667	4.08143e-05	2.33203e-05
25.1833	4.08143e-05	2.37972e-05
25.2	4.03374e-05	2.37972e-05
25.2167	3.98606e-05	2.37972e-05
25.2333	3.9956e-05	2.4274e-05
25.25	4.08143e-05	2.44647e-05
25.2667	4.08143e-05	2.37972e-05
25.2833	4.03374e-05	2.37972e-05
25.3	3.98606e-05	2.37972e-05
25.3167	3.98606e-05	2.37972e-05
25.3333	3.95745e-05	2.37972e-05
25.35	3.89069e-05	2.37972e-05
25.3667	3.89069e-05	2.40833e-05
25.3833	3.89069e-05	2.49416e-05
25.4	3.86685e-05	2.5323e-05
25.4167	3.77148e-05	2.4274e-05
25.4333	3.77148e-05	2.37972e-05
25.45	3.77148e-05	2.38925e-05
25.4667	3.77148e-05	2.47508e-05
25.4833	3.89069e-05	2.41786e-05
25.5	3.89069e-05	2.37972e-05
25.5167	3.80725e-05	2.37972e-05
25.5333	3.73334e-05	2.37972e-05
25.55	3.67612e-05	2.37972e-05
25.5667	3.67612e-05	2.37972e-05
25.5833	3.67612e-05	2.38925e-05
25.6	3.58075e-05	2.47508e-05
25.6167	3.62843e-05	2.47508e-05
25.6333	3.65704e-05	2.47508e-05
25.65	3.58075e-05	2.47508e-05
25.6667	3.58075e-05	2.56091e-05
25.6833	3.58075e-05	2.47508e-05
25.7	3.58075e-05	2.40833e-05
25.7167	3.58075e-05	2.46555e-05
25.7333	3.48538e-05	2.40833e-05
25.75	3.56168e-05	2.37972e-05
25.7667	3.58075e-05	2.37972e-05
25.7833	3.48538e-05	2.47508e-05
25.8	3.48538e-05	2.47508e-05
25.8167	3.46631e-05	2.48462e-05
25.8333	3.39001e-05	2.57045e-05
25.85	3.45677e-05	2.57045e-05
25.8667	3.45677e-05	2.57045e-05
25.8833	3.39001e-05	2.57045e-05
25.9	3.39001e-05	2.49416e-05
25.9167	3.39001e-05	2.47508e-05
25.9333	3.39001e-05	2.47508e-05
25.95	3.48538e-05	2.47508e-05
25.9667	3.48538e-05	2.44647e-05
25.9833	3.4377e-05	2.37972e-05
26	3.39001e-05	2.43694e-05
26.0167	3.39001e-05	2.48462e-05
26.0333	3.27081e-05	2.57045e-05
26.05	3.27081e-05	2.51323e-05
26.0667	3.27081e-05	2.47508e-05
26.0833	3.27081e-05	2.47508e-05
26.1	3.27081e-05	2.47508e-05
26.1167	3.20405e-05	2.47508e-05
26.1333	3.17544e-05	2.47508e-05
26.15	3.17544e-05	2.54184e-05
26.1667	3.17544e-05	2.57045e-05
26.1833	3.17544e-05	2.54184e-05
26.2	3.17544e-05	2.47508e-05
26.2167	3.26127e-05	2.51323e-05
26.2333	3.2422e-05	2.57045e-05
26.25	3.17544e-05	2.57045e-05
26.2667	3.14683e-05	2.57045e-05
26.2833	3.08007e-05	2.57045e-05
26.3	3.12775e-05	2.57045e-05
26.3167	3.17544e-05	2.5323e-05
26.3333	3.15636e-05	2.47508e-05
26.35	3.1659e-05	2.47508e-05
26.3667	3.17544e-05	2.46555e-05
26.3833	3.11822e-05	2.37972e-05
26.4	3.02285e-05	2.37972e-05
26.4167	2.9847e-05	2.47508e-05
26.4333	3.04192e-05	2.57045e-05
26.45	3.08007e-05	2.57045e-05
26.4667	3.08007e-05	2.57045e-05
26.4833	3.08007e-05	2.57045e-05
26.5	3.08007e-05	2.57045e-05
26.5167	3.08007e-05	2.47508e-05
26.5333	2.9847e-05	2.47508e-05
26.55	2.89887e-05	2.47508e-05
26.5667	2.88934e-05	2.39879e-05
26.5833	2.88934e-05	2.39879e-05
26.6	2.9847e-05	2.47508e-05
26.6167	2.9847e-05	2.47508e-05
26.6333	2.9847e-05	2.43694e-05
26.65	2.90841e-05	2.37972e-05
26.6667	2.96563e-05	2.37972e-05
26.6833	2.9847e-05	2.46555e-05
26.7	2.9847e-05	2.57045e-05
26.7167	2.89887e-05	2.57045e-05
26.7333	2.96563e-05	2.57045e-05
26.75	2.9847e-05	2.66582e-05
26.7667	2.88934e-05	2.62767e-05
26.7833	2.88934e-05	2.57045e-05
26.8	2.88934e-05	2.57045e-05
26.8167	2.88934e-05	2.57045e-05
26.8333	2.88934e-05	2.51323e-05
26.85	2.77013e-05	2.47508e-05
26.8667	2.77013e-05	2.47508e-05
26.8833	2.77013e-05	2.47508e-05
26.9	2.87741e-05	2.56091e-05
26.9167	2.88934e-05	2.51323e-05
26.9333	2.94656e-05	2.47508e-05
26.95	2.9847e-05	2.56091e-05
26.9667	2.93702e-05	2.57045e-05
26.9833	2.82973e-05	2.57045e-05
27	2.91795e-05	2.48462e-05
27.0167	2.9847e-05	2.47508e-05
27.0333	2.95609e-05	2.47508e-05
27.05	2.88934e-05	2.47508e-05
27.0667	2.88934e-05	2.52277e-05
27.0833	2.88934e-05	2.5323e-05
27.1	2.90841e-05	2.44647e-05
27.1167	2.9847e-05	2.38925e-05
27.1333	2.9847e-05	2.47508e-05
27.15	3.07053e-05	2.47508e-05
27.1667	3.11822e-05	2.39879e-05
27.1833	3.17544e-05	2.37972e-05
27.2	3.17544e-05	2.37972e-05
27.2167	3.20405e-05	2.47508e-05
27.2333	3.28273e-05	2.47508e-05
27.25	3.41862e-05	2.47508e-05
27.2667	3.55214e-05	2.55138e-05
27.2833	3.67612e-05	2.48462e-05
27.3	3.76195e-05	2.49416e-05
27.3167	3.86685e-05	2.57045e-05
27.3333	3.89069e-05	2.57045e-05
27.35	3.97652e-05	2.48462e-05
27.3667	4.15772e-05	2.35587e-05
27.3833	4.39614e-05	2.26051e-05
27.4	4.57257e-05	2.26051e-05
27.4167	4.71562e-05	2.34395e-05
27.4333	4.88728e-05	2.40833e-05
27.45	5.0351e-05	2.52277e-05
27.4667	5.17815e-05	2.57045e-05
27.4833	5.30928e-05	2.47508e-05
27.5	5.43088e-05	2.47508e-05
27.5167	5.4881e-05	2.54184e-05
27.5333	5.62161e-05	2.57045e-05
27.55	5.81235e-05	2.57045e-05
27.5667	5.96494e-05	2.57045e-05
27.5833	6.00785e-05	2.57045e-05
27.6	6.12229e-05	2.57045e-05
27.6167	6.14136e-05	2.62767e-05
27.6333	6.07461e-05	2.62767e-05
27.65	5.98878e-05	2.57045e-05
27.6667	5.98878e-05	2.62767e-05
27.6833	5.90533e-05	2.66582e-05
27.7	5.86003e-05	2.66582e-05
27.7167	5.7742e-05	2.66582e-05
27.7333	5.70744e-05	2.64674e-05
27.75	5.61208e-05	2.5323e-05
27.7667	5.50717e-05	2.47508e-05
27.7833	5.39273e-05	2.55138e-05
27.8	5.30928e-05	2.57045e-05
27.8167	5.2163e-05	2.57045e-05
27.8333	5.0351e-05	2.57045e-05
27.85	4.81099e-05	2.57045e-05
27.8667	4.62025e-05	2.57045e-05
27.8833	4.49628e-05	2.57045e-05
27.9	4.34369e-05	2.57045e-05
27.9167	4.23402e-05	2.65628e-05
27.9333	4.1005e-05	2.76119e-05
27.95	3.96699e-05	2.76119e-05
27.9667	3.86685e-05	2.7135e-05
27.9833	3.75241e-05	2.66582e-05
28	3.67612e-05	2.7135e-05
28.0167	3.56168e-05	2.84463e-05
28.0333	3.42816e-05	2.88039e-05
28.05	3.26365e-05	2.83271e-05
28.0667	3.17544e-05	2.76119e-05
28.0833	3.17544e-05	2.84463e-05
28.1	3.17544e-05	2.88039e-05
28.1167	3.08007e-05	2.88039e-05
28.1333	2.9847e-05	2.80887e-05
28.15	2.9847e-05	2.75165e-05
28.1667	2.9847e-05	2.66582e-05
28.1833	2.97517e-05	2.66582e-05
28.2	2.88934e-05	2.66582e-05
28.2167	2.88934e-05	2.64674e-05
28.2333	2.88934e-05	2.57045e-05
28.25	2.80589e-05	2.57045e-05
28.2667	2.72244e-05	2.57045e-05
28.2833	2.65569e-05	2.57045e-05
28.3	2.57939e-05	2.57045e-05
28.3167	2.57939e-05	2.57045e-05
28.3333	2.57939e-05	2.57045e-05
28.35	2.57939e-05	2.57045e-05
28.3667	2.58893e-05	2.57045e-05
28.3833	2.67476e-05	2.57045e-05
28.4	2.67476e-05	2.57045e-05
28.4167	2.67476e-05	2.57045e-05
28.4333	2.61754e-05	2.57045e-05
28.45	2.57939e-05	2.55138e-05
28.4667	2.57939e-05	2.47508e-05
28.4833	2.57939e-05	2.47508e-05
28.5	2.57939e-05	2.47508e-05
28.5167	2.57939e-05	2.47508e-05
28.5333	2.51263e-05	2.50369e-05
28.55	2.40773e-05	2.57999e-05
28.5667	2.39819e-05	2.66582e-05
28.5833	2.48402e-05	2.66582e-05
28.6	2.40773e-05	2.63721e-05
28.6167	2.38866e-05	2.56091e-05
28.6333	2.38866e-05	2.5323e-05
28.65	2.38866e-05	2.63721e-05
28.6667	2.38866e-05	2.73257e-05
28.6833	2.38866e-05	2.67536e-05
28.7	2.38866e-05	2.72304e-05
28.7167	2.36005e-05	2.83271e-05
28.7333	2.29329e-05	2.88039e-05
28.75	2.37912e-05	2.88039e-05
28.7667	2.38866e-05	2.88039e-05
28.7833	2.38866e-05	2.88039e-05
28.8	2.33144e-05	2.84463e-05
28.8167	2.19792e-05	2.76119e-05
28.8333	2.17408e-05	2.76119e-05
28.85	2.17408e-05	2.76119e-05
28.8667	2.17408e-05	2.76119e-05
28.8833	2.20984e-05	2.88039e-05
28.9	2.28137e-05	2.88039e-05
28.9167	2.17408e-05	2.88039e-05
28.9333	2.07871e-05	2.96623e-05
28.95	2.16454e-05	2.90901e-05
28.9667	2.26945e-05	2.91854e-05
28.9833	2.29329e-05	2.97576e-05
29	2.22176e-05	2.95669e-05
29.0167	2.186e-05	2.88039e-05
29.0333	2.29329e-05	2.88039e-05
29.05	2.34097e-05	2.77311e-05
29.0667	2.29329e-05	2.76119e-05
29.0833	2.17408e-05	2.83271e-05
29.1	2.17408e-05	2.78503e-05
29.1167	2.22176e-05	2.78503e-05
29.1333	2.29329e-05	2.88039e-05
29.15	2.29329e-05	2.93762e-05
29.1667	2.36005e-05	2.97576e-05
29.1833	2.3219e-05	2.97576e-05
29.2	2.29329e-05	2.97576e-05
29.2167	2.31236e-05	2.95669e-05
29.2333	2.38866e-05	2.97576e-05
29.25	2.38866e-05	3.06159e-05
29.2667	2.30283e-05	3.07113e-05
29.2833	2.20984e-05	3.07113e-05
29.3	2.23368e-05	3.05206e-05
29.3167	2.29329e-05	2.97576e-05
29.3333	2.22176e-05	3.07113e-05
29.35	2.29329e-05	3.07113e-05
29.3667	2.29329e-05	3.04252e-05
29.3833	2.17408e-05	2.97576e-05
29.4	2.17408e-05	2.97576e-05
29.4167	2.17408e-05	2.97576e-05
29.4333	2.17408e-05	2.97576e-05
29.45	2.17408e-05	3.06159e-05
29.4667	2.17408e-05	3.07113e-05
29.4833	2.17408e-05	3.04252e-05
29.5	2.17408e-05	2.95669e-05
29.5167	2.17408e-05	2.88039e-05
29.5333	2.16454e-05	2.88039e-05
29.55	2.13593e-05	2.88039e-05
29.5667	2.13593e-05	2.88039e-05
29.5833	2.07871e-05	2.97576e-05
29.6	2.07871e-05	3.06159e-05
29.6167	2.07871e-05	2.97576e-05
29.6333	2.07871e-05	2.97576e-05
29.65	2.03103e-05	3.06159e-05
29.6667	1.98335e-05	3.07113e-05
29.6833	2.01195e-05	3.05206e-05
29.7	2.07871e-05	2.97576e-05
29.7167	2.07871e-05	2.88993e-05
29.7333	1.99288e-05	2.88039e-05
29.75	2.0501e-05	2.82079e-05
29.7667	2.07871e-05	2.76119e-05
29.7833	2.07871e-05	2.88039e-05
29.8	2.01195e-05	2.97576e-05
29.8167	1.92612e-05	2.88039e-05
29.8333	1.88798e-05	2.88039e-05
29.85	1.88798e-05	2.88039e-05
29.8667	1.98335e-05	2.88039e-05
29.8833	2.03103e-05	2.88039e-05
29.9	2.07871e-05	2.88039e-05
29.9167	2.07871e-05	2.83271e-05
29.9333	1.99288e-05	2.76119e-05
29.95	2.04057e-05	2.80887e-05
29.9667	2.07871e-05	2.88039e-05
29.9833	1.98335e-05	2.90901e-05
30	1.98335e-05	2.97576e-05
30.0167	1.98335e-05	2.88993e-05
30.0333	2.04057e-05	2.88039e-05
30.05	2.07871e-05	2.88039e-05
30.0667	2.01195e-05	2.88039e-05
30.0833	1.93566e-05	2.88039e-05
30.1	1.98335e-05	2.88039e-05
30.1167	1.98335e-05	2.88993e-05
30.1333	1.98335e-05	2.97576e-05
30.15	1.98335e-05	2.97576e-05
30.1667	1.98335e-05	2.97576e-05
30.1833	1.98335e-05	3.03298e-05
30.2	1.98335e-05	3.07113e-05
30.2167	2.0501e-05	2.97576e-05
30.2333	2.01195e-05	2.97576e-05
30.25	1.97381e-05	2.93762e-05
30.2667	1.88798e-05	2.88039e-05
30.2833	1.88798e-05	2.94715e-05
30.3	1.88798e-05	3.07113e-05
30.3167	1.88798e-05	3.07113e-05
30.3333	1.88798e-05	3.07113e-05
30.35	1.88798e-05	3.07113e-05
30.3667	1.88798e-05	3.07113e-05
30.3833	1.88798e-05	3.07113e-05
30.4	1.84029e-05	3.08067e-05
30.4167	1.79261e-05	3.1665e-05
30.4333	1.75685e-05	3.22372e-05
30.45	1.6734e-05	3.1665e-05
30.4667	1.69724e-05	3.1665e-05
30.4833	1.79261e-05	3.1665e-05
30.5	1.8689e-05	3.26186e-05
30.5167	1.88798e-05	3.26186e-05
30.5333	1.88798e-05	3.24279e-05
30.55	1.84029e-05	3.1665e-05
30.5667	1.79261e-05	3.17603e-05
30.5833	1.79261e-05	3.25233e-05
30.6	1.79261e-05	3.1665e-05
30.6167	1.79261e-05	3.24279e-05
30.6333	1.79261e-05	3.26186e-05
30.65	1.79261e-05	3.19511e-05
30.6667	1.68532e-05	3.1665e-05
30.6833	1.6734e-05	3.1665e-05
30.7	1.6734e-05	3.1665e-05
30.7167	1.62572e-05	3.1665e-05
30.7333	1.57803e-05	3.1665e-05
30.75	1.57803e-05	3.1665e-05
30.7667	1.58757e-05	3.1665e-05
30.7833	1.6734e-05	3.1665e-05
30.8	1.6734e-05	3.1665e-05
30.8167	1.6734e-05	3.1665e-05
30.8333	1.74493e-05	3.24279e-05
30.85	1.79261e-05	3.26186e-05
30.8667	1.87844e-05	3.26186e-05
30.8833	1.84029e-05	3.26186e-05
30.9	1.69724e-05	3.26186e-05
30.9167	1.60664e-05	3.29763e-05
30.9333	1.6734e-05	3.38107e-05
30.95	1.6734e-05	3.38107e-05
30.9667	1.6734e-05	3.38107e-05
30.9833	1.6734e-05	3.28571e-05
31	1.6734e-05	3.26186e-05
31.0167	1.78069e-05	3.26186e-05
31.0333	1.78069e-05	3.26186e-05
31.05	1.6734e-05	3.26186e-05
31.0667	1.6734e-05	3.26186e-05
31.0833	1.75685e-05	3.26186e-05
31.1	1.82122e-05	3.26186e-05
31.1167	1.88798e-05	3.26186e-05
31.1333	1.88798e-05	3.26186e-05
31.15	1.88798e-05	3.26186e-05
31.1667	1.88798e-05	3.26186e-05
31.1833	1.88798e-05	3.26186e-05
31.2	1.88798e-05	3.26186e-05
31.2167	1.96427e-05	3.26186e-05
31.2333	1.98335e-05	3.26186e-05
31.25	1.98335e-05	3.38107e-05
31.2667	1.93566e-05	3.4669e-05
31.2833	1.98335e-05	3.38107e-05
31.3	1.98335e-05	3.30955e-05
31.3167	1.98335e-05	3.38107e-05
31.3333	2.03103e-05	3.38107e-05
31.35	2.16454e-05	3.38107e-05
31.3667	2.16454e-05	3.38107e-05
31.3833	2.07871e-05	3.36915e-05
31.4	2.13593e-05	3.38107e-05
31.4167	2.22176e-05	3.38107e-05
31.4333	2.20984e-05	3.38107e-05
31.45	2.25753e-05	3.38107e-05
31.4667	2.29329e-05	3.38107e-05
31.4833	2.29329e-05	3.38107e-05
31.5	2.17408e-05	3.38107e-05
31.5167	2.17408e-05	3.38107e-05
31.5333	2.17408e-05	3.38107e-05
31.55	2.17408e-05	3.38107e-05
31.5667	2.29329e-05	3.38107e-05
31.5833	2.29329e-05	3.38107e-05
31.6	2.29329e-05	3.38107e-05
31.6167	2.29329e-05	3.38107e-05
31.6333	2.29329e-05	3.34531e-05
31.65	2.29329e-05	3.22372e-05
31.6667	2.29329e-05	3.19511e-05
31.6833	2.29329e-05	3.26186e-05
31.7	2.29329e-05	3.32147e-05
31.7167	2.20984e-05	3.38107e-05
31.7333	2.10732e-05	3.38107e-05
31.75	2.00242e-05	3.38107e-05
31.7667	1.9452e-05	3.38107e-05
31.7833	1.88798e-05	3.39061e-05
31.8	1.88798e-05	3.47644e-05
31.8167	1.88798e-05	3.47644e-05
31.8333	1.88798e-05	3.47644e-05
31.85	1.87844e-05	3.47644e-05
31.8667	1.79261e-05	3.47644e-05
31.8833	1.79261e-05	3.38107e-05
31.9	1.79261e-05	3.38107e-05
31.9167	1.79261e-05	3.26186e-05
31.9333	1.6734e-05	3.26186e-05
31.95	1.6734e-05	3.26186e-05
31.9667	1.6734e-05	3.38107e-05
31.9833	1.6734e-05	3.38107e-05
32	1.6734e-05	3.28571e-05
32.0167	1.6734e-05	3.26186e-05
32.0333	1.74493e-05	3.30955e-05
32.05	1.79261e-05	3.44783e-05
32.0667	1.79261e-05	3.42876e-05
32.0833	1.74493e-05	3.28571e-05
32.1	1.6734e-05	3.29763e-05
32.1167	1.6734e-05	3.38107e-05
32.1333	1.63525e-05	3.43829e-05
32.15	1.59711e-05	3.47644e-05
32.1667	1.6734e-05	3.56227e-05
32.1833	1.6734e-05	3.57181e-05
32.2	1.60664e-05	3.50505e-05
32.2167	1.53989e-05	3.42876e-05
32.2333	1.48267e-05	3.36915e-05
32.25	1.48267e-05	3.26186e-05
32.2667	1.48267e-05	3.33339e-05
32.2833	1.57803e-05	3.38107e-05
32.3	1.57803e-05	3.38107e-05
32.3167	1.57803e-05	3.43829e-05
32.3333	1.57803e-05	3.51459e-05
32.35	1.66386e-05	3.57181e-05
32.3667	1.60664e-05	3.57181e-05
32.3833	1.4922e-05	3.51459e-05
32.4	1.48267e-05	3.47644e-05
32.4167	1.48267e-05	3.39061e-05
32.4333	1.48267e-05	3.38107e-05
32.45	1.57803e-05	3.28571e-05
32.4667	1.55896e-05	3.38107e-05
32.4833	1.48267e-05	3.38107e-05
32.5	1.51128e-05	3.38107e-05
32.5167	1.57803e-05	3.35723e-05
32.5333	1.57803e-05	3.20464e-05
32.55	1.57803e-05	3.1665e-05
32.5667	1.57803e-05	3.24279e-05
32.5833	1.53035e-05	3.26186e-05
32.6	1.40637e-05	3.30955e-05
32.6167	1.41591e-05	3.38107e-05
32.6333	1.48267e-05	3.38107e-05
32.65	1.48267e-05	3.28571e-05
32.6667	1.45405e-05	3.26186e-05
32.6833	1.3873e-05	3.26186e-05
32.7	1.3873e-05	3.26186e-05
32.7167	1.3873e-05	3.26186e-05
32.7333	1.3873e-05	3.34531e-05
32.75	1.3873e-05	3.38107e-05
32.7667	1.3873e-05	3.40015e-05
32.7833	1.46359e-05	3.47644e-05
32.8	1.42545e-05	3.47644e-05
32.8167	1.3873e-05	3.45737e-05
32.8333	1.3873e-05	3.38107e-05
32.85	1.35869e-05	3.33339e-05
32.8667	1.29193e-05	3.40968e-05
32.8833	1.29193e-05	3.47644e-05
32.9	1.29193e-05	3.41922e-05
32.9167	1.29193e-05	3.38107e-05
32.9333	1.35869e-05	3.38107e-05
32.95	1.3873e-05	3.43829e-05
32.9667	1.35869e-05	3.52413e-05
32.9833	1.29193e-05	3.57181e-05
33	1.3873e-05	3.57181e-05
33.0167	1.48267e-05	3.57181e-05
33.0333	1.48267e-05	3.50505e-05
33.05	1.3873e-05	3.40015e-05
33.0667	1.32054e-05	3.27379e-05
33.0833	1.42545e-05	3.22372e-05
33.1	1.48267e-05	3.26186e-05
33.1167	1.48267e-05	3.38107e-05
33.1333	1.3873e-05	3.34531e-05
33.15	1.33008e-05	3.26186e-05
33.1667	1.36823e-05	3.26186e-05
33.1833	1.39684e-05	3.26186e-05
33.2	1.48267e-05	3.26186e-05
33.2167	1.39684e-05	3.26186e-05
33.2333	1.3873e-05	3.26186e-05
33.25	1.3873e-05	3.26186e-05
33.2667	1.3873e-05	3.26186e-05
33.2833	1.42545e-05	3.26186e-05
33.3	1.48267e-05	3.26186e-05
33.3167	1.45405e-05	3.26186e-05
[truncated: 401 more rows]

## Sheet: Fig4
	Fig4A	Biofilm cell density OD655
		rep1	rep2	rep3	average	stdev
	WT	0.235	0.191	0.203	0.209667	0.022745
	WT + nspd	0.831	0.817	0.859	0.835667	0.0213854
	ΔnspS	0.055	0.074	0.063	0.064	0.00953939
	ΔnspS + nspd	0.064	0.064	0.062	0.0633333	0.0011547
	ΔnspC	0.074	0.081	0.088	0.081	0.007
	ΔnspC + nspd	0.778	0.778	0.701	0.752333	0.044456
	ΔnspSΔnspC	0.06	0.057	0.05	0.0556667	0.0051316
	ΔnspSΔnspC + nspd	0.061	0.063	0.057	0.0603333	0.00305505
	Fig4B	Biofilm cell density OD655
		rep1	rep2	rep3	average	stdev
	wt	0.132	0.122	0.114	0.122667	0.0090185
	∆mbaA	0.845	0.831	0.874	0.85	0.0219317
	nspC::kan	0.06	0.046	0.075	0.0603333	0.0145029
	nspC::kan∆mbaA	0.847	0.871	0.874	0.864	0.0147986
	wt + 100 uM nspd	0.908	0.842	0.824	0.858	0.0442267
	∆mbaA + 100 uM nspd	0.83	0.84	0.82	0.83	0.01
	nspC::kan + 100 uM nspd	0.743	0.706	0.746	0.731667	0.0222785
	nspC::kan∆mbaA + 100 uM nspd	0.921	0.853	0.879	0.884333	0.0343123

## Sheet: Fig5
		Biofilm cell density OD655
		rep1	rep2	rep3	average	stdev
		1	2	3	average	stdev
	WT	0.235	0.191	0.203	0.209667	0.022745
	WT + nspd	0.831	0.817	0.859	0.835667	0.0213854
	ΔpotD1	0.896	0.858	0.953	0.902333	0.0478156
	ΔpotD1+ nspd	0.819	0.895	0.832	0.848667	0.0406489
	ΔnspC	0.074	0.081	0.088	0.081	0.007
	ΔnspC + nspd	0.778	0.778	0.701	0.752333	0.044456
	ΔnspCΔpotD1	0.089	0.1	0.203	0.106333	0.0090185
	ΔnspCΔpotD1 + nspd	0.879	0.698	0.789	0.801667	0.0426185
	ΔnspCΔnspSΔpotD1	0.065	0.069	0.072	0.0686667	0.00351188
	ΔnspCΔnspSΔpotD1 + nspd	0.073	0.074	0.06	0.069	0.00781025

## Sheet: Fig6
	A	OD655
		1	2	3	total average	stdev
	wt w/pEVS143	0.3915	0.301	0.3825	0.358333	0.0498556
	∆nspS w/pEVS143	0.2175	0.2115	0.2335	0.220833	0.0113725
	∆nspS w/pCMW75	0.896	0.9045	0.915	0.905167	0.00951753
	∆nspS w/pCMW98	0.297	0.343	0.3085	0.316167	0.0239392
		RELATIVE BIOMASS
					total average	stdev
	WT w/ pEVS143	1	1	1	1	0
	∆nspS w/ pEVS143	0.555556	0.702658	0.610458	0.62289	0.074335
	∆nspS w/ qrgB	2.28863	3.00498	2.39216	2.56192	0.387176
	∆nspS w/ qrgB(AADEF)	0.758621	1.13953	0.806536	0.901564	0.207477
	B	OD655
		1	2	3	total average	stdev
	wt w/pEVS143	0.354	0.301	0.3825	0.345833	0.0413592
	nspC::kan∆nspS∆potD1 w/pEVS143	0.139333	0.205667	0.105667	0.150222	0.0415446
	nspC::kan∆nspS∆potD1 w/ qrgB	0.667333	0.690667	0.675333	0.677778	0.00968134
	nspC::kan∆nspS∆potD1 w/ qrgB (AADEF)	0.025	0.0686667	0.034	0.0425556	0.0188254
		RELATIVE BIOMASS
					total average	stdev
	WT	1	1	1	1	0
	nspC::kanR∆nspS∆potD1	0.393597	0.683278	0.351052	0.475976	0.180785
	nspC::kanR∆nspS∆potD1 w/ qrgB	1.88512	2.29457	1.76558	1.98176	0.277422
	nspC::kanR∆nspS∆potD1 w/ qrgB(AADEF)	0.0706215	0.228128	0.0888889	0.129213	0.0861489

## Sheet: SFig1
		Biofilm cell density-OD595
		rep1	rep2	rep3	ave	stdev
	wt w/ pACYC	0.289	0.135667	0.416	0.280222	0.140373
	∆nspC w/ pACYC	0.134667	0.106667	0.178667	0.14	0.0362951
	∆nspC w/ pnspC	0.727	0.613	0.797667	0.712556	0.0931769

## Sheet: SFig2
Time (min)	WT	∆vibF
0.0166667	-1.81794e-07	-3.00258e-06
0.0333333	4.03822e-07	-7.18236e-07
0.05	4.88609e-06	1.45137e-06
0.0666667	1.20387e-05	6.43432e-06
0.0833333	1.94058e-05	1.12742e-05
0.1	2.54378e-05	1.31577e-05
0.116667	2.77981e-05	1.15842e-05
0.133333	2.58192e-05	6.43432e-06
0.15	1.95965e-05	-1.67191e-06
0.166667	1.11565e-05	-1.0255e-05
0.183333	2.04891e-06	-1.80513e-05
0.2	-5.96195e-06	-2.35111e-05
0.216667	-1.04681e-05	-2.44647e-05
0.233333	-1.1231e-05	-2.01494e-05
0.25	-9.20445e-06	-1.21385e-05
0.266667	-5.93811e-06	-3.38852e-06
0.283333	-2.64794e-06	3.33488e-06
0.3	1.17719e-07	7.00653e-06
0.316667	2.04891e-06	7.76947e-06
0.333333	2.28733e-06	5.4568e-06
0.35	6.89924e-07	1.40071e-07
0.366667	-2.05189e-06	-6.75023e-06
0.383333	-5.93811e-06	-1.32352e-05
0.4	-8.70377e-06	-1.71691e-05
0.416667	-1.02773e-05	-1.70737e-05
0.433333	-1.09449e-05	-1.26392e-05
0.45	-9.99123e-06	-6.77407e-06
0.466667	-8.94219e-06	-1.57654e-06
0.483333	-6.79642e-06	2.57194e-06
0.5	-4.41223e-06	5.55217e-06
0.516667	-2.1711e-06	5.76675e-06
0.533333	-1.40816e-06	4.00245e-06
0.55	-2.07573e-06	1.04606e-06
0.566667	-3.79235e-06	-4.17531e-06
0.583333	-7.15405e-06	-1.01596e-05
0.6	-1.25662e-05	-1.52379e-05
0.616667	-1.98618e-05	-1.84089e-05
0.633333	-2.66567e-05	-1.87904e-05
0.65	-3.2045e-05	-1.87904e-05
0.666667	-3.56928e-05	-1.87904e-05
0.683333	-3.64557e-05	-1.77413e-05
0.7	-3.4906e-05	-1.63108e-05
0.716667	-3.12343e-05	-1.52141e-05
0.733333	-2.45586e-05	-1.47373e-05
0.75	-1.46881e-05	-1.47373e-05
0.766667	-3.95924e-06	-1.47373e-05
0.783333	4.64767e-06	-1.65015e-05
0.8	8.89152e-06	-1.93149e-05
0.816667	7.27028e-06	-2.2462e-05
0.833333	1.45286e-06	-2.37972e-05
0.85	-6.17653e-06	-2.37972e-05
0.866667	-1.44735e-05	-2.3225e-05
0.883333	-2.16022e-05	-2.16991e-05
0.9	-2.4344e-05	-1.99109e-05
0.916667	-2.12923e-05	-1.77413e-05
0.933333	-1.38536e-05	-1.47134e-05
0.95	-2.76715e-06	-1.18762e-05
0.966667	9.03457e-06	-9.70662e-06
0.983333	1.71408e-05	-8.20458e-06
1	2.13847e-05	-8.51452e-06
1.01667	2.19569e-05	-1.23531e-05
1.03333	1.83329e-05	-1.87665e-05
1.05	1.00359e-05	-2.52515e-05
1.06667	-1.45584e-06	-3.01629e-05
1.08333	-1.29715e-05	-3.32385e-05
1.1	-2.20075e-05	-3.43829e-05
1.11667	-2.44394e-05	-3.2261e-05
1.13333	-2.12923e-05	-2.61337e-05
1.15	-1.53795e-05	-1.72406e-05
1.16667	-8.46535e-06	-6.36876e-06
1.18333	-1.86116e-06	2.8342e-06
1.2	2.88337e-06	8.15094e-06
1.21667	4.17083e-06	9.10461e-06
1.23333	5.33909e-06	1.07259e-05
1.25	1.41129e-05	2.0954e-05
1.26667	3.1732e-05	4.13388e-05
1.28333	4.18887e-05	5.13762e-05
1.3	3.27572e-05	3.91454e-05
1.31667	1.50189e-05	1.87844e-05
1.33333	3.241e-06	7.48336e-06
1.35	-1.12206e-06	6.91116e-06
1.36667	-1.69426e-06	1.07497e-05
1.38333	-1.02669e-06	1.48267e-05
1.4	-7.30157e-08	1.69247e-05
1.41667	4.99189e-07	1.66148e-05
1.43333	-7.30157e-08	1.29432e-05
1.45	-8.35955e-07	5.55217e-06
1.46667	-2.95788e-06	-4.96209e-06
1.48333	-6.31958e-06	-1.78367e-05
1.5	-7.08252e-06	-2.9853e-05
1.51667	-2.48104e-06	-3.63141e-05
1.53333	9.65446e-06	-3.2571e-05
1.55	3.12075e-05	-2.01494e-05
1.56667	5.72905e-05	-2.64943e-06
1.58333	8.06555e-05	1.73539e-05
1.6	0.000100349	4.20541e-05
1.61667	0.000119136	7.39306e-05
1.63333	0.000138544	0.000106666
1.65	0.000157712	0.000131652
1.66667	0.000174449	0.000145146
1.68333	0.000189541	0.000150964
1.7	0.000205205	0.000155351
1.71667	0.00022416	0.000164458
1.73333	0.000249241	0.000182363
1.75	0.000281547	0.000213191
1.76667	0.000327633	0.000265762
1.78333	0.000401758	0.000351903
1.8	0.00052707	0.000458643
1.81667	0.000706242	0.000570771
1.83333	0.000901173	0.000644347
1.85	0.00109782	0.000585553
1.86667	0.00120892	0.000468585
1.88333	0.00113771	0.00042164
1.9	0.000979351	0.000401947
1.91667	0.000808142	0.000352451
1.93333	0.000637816	0.000285646
1.95	0.000497054	0.00022473
1.96667	0.000389122	0.000176761
1.98333	0.000304245	0.000138542
2	0.000237893	0.000107977
2.01667	0.000187229	8.52555e-05
2.03333	0.000150321	6.86616e-05
2.05	0.000124739	5.76466e-05
2.06667	0.000105713	4.93735e-05
2.08333	8.96439e-05	4.24355e-05
2.1	7.4552e-05	3.40194e-05
2.11667	5.98416e-05	2.2456e-05
2.13333	4.47258e-05	8.55625e-06
2.15	2.83226e-05	-5.86808e-06
2.16667	1.26347e-05	-1.86473e-05
2.18333	-6.4522e-07	-3.02345e-05
2.2	-8.17925e-06	-3.815e-05
2.21667	-9.01371e-06	-3.95805e-05
2.23333	-3.9354e-06	-3.62664e-05
2.25	4.24236e-06	-2.95669e-05
2.26667	1.40175e-05	-2.15083e-05
2.28333	2.44364e-05	-1.38551e-05
2.3	3.66435e-05	-8.06153e-06
2.31667	5.01379e-05	-4.0561e-06
2.33333	6.35371e-05	-1.38581e-06
2.35	7.66501e-05	-1.38581e-06
2.36667	9.01446e-05	-2.62559e-06
2.38333	0.000106762	-2.33948e-06
2.4	0.000128435	2.61962e-06
2.41667	0.000156711	1.42545e-05
2.43333	0.000193547	3.35664e-05
2.45	0.000240468	6.20574e-05
2.46667	0.000301765	0.000100347
2.48333	0.000405048	0.000151131
2.5	0.00057175	0.000231168
2.51667	0.000750636	0.000404951
2.53333	0.00096433	0.000746557
2.55	0.00122855	0.0012367
2.56667	0.00140004	0.00162325
2.58333	0.00143294	0.00160854
2.6	0.00137484	0.00134785
2.61667	0.00123455	0.00108678
2.63333	0.00103214	0.000837347
2.65	0.000816034	0.000602362
2.66667	0.000623535	0.000412867
2.68333	0.000468348	0.000285432
2.7	0.000353001	0.000214931
2.71667	0.000275157	0.000181934
2.73333	0.000229739	0.000166151
2.75	0.00020685	0.000152561
2.76667	0.000197719	0.000138017
2.78333	0.000194262	0.000125763
2.8	0.000189398	0.000116369
2.81667	0.000179551	0.000110242
2.83333	0.000165533	0.00010483
2.85	0.00014932	0.000100276
2.86667	0.000132822	9.76533e-05
2.88333	0.00011804	9.77486e-05
2.9	0.000108074	9.92745e-05
2.91667	0.000103878	0.000101229
2.93333	0.000104926	0.000103423
2.95	0.000109266	0.00010595
2.96667	0.000115846	0.00010874
2.98333	0.000121926	0.000111339
3	0.000124381	0.000111243
3.01667	0.00012183	0.000108644
3.03333	0.00011556	0.000104234
3.05	0.000105546	9.84401e-05
3.06667	9.22427e-05	9.13829e-05
3.08333	8.00356e-05	8.46356e-05
3.1	7.32407e-05	8.01534e-05
3.11667	7.26208e-05	7.86275e-05
3.13333	7.7866e-05	8.08448e-05
3.15	8.61153e-05	8.65668e-05
3.16667	9.60335e-05	9.36717e-05
3.18333	0.000104354	9.90361e-05
3.2	0.000110172	0.000101134
3.21667	0.000113033	0.000100943
3.23333	0.000112174	9.88454e-05
3.25	0.000108431	9.57459e-05
3.26667	0.000103544	9.31949e-05
3.28333	9.85369e-05	9.15021e-05
3.3	9.41262e-05	9.33617e-05
3.31667	9.18612e-05	0.000100824
3.33333	9.41262e-05	0.000116655
3.35	0.000101136	0.000141951
3.36667	0.000113343	0.000176117
3.38333	0.000130342	0.000213739
3.4	0.000148533	0.000243971
3.41667	0.000162433	0.00025737
3.43333	0.000165962	0.000250146
3.45	0.000159524	0.000224254
3.46667	0.000146221	0.000189349
3.48333	0.00012853	0.000153109
3.5	0.000108551	0.000122997
3.51667	9.07168e-05	0.00010204
3.53333	7.79614e-05	9.03815e-05
3.55	6.9426e-05	8.70675e-05
3.56667	6.65411e-05	8.89987e-05
3.58333	6.84246e-05	9.41485e-05
3.6	7.31453e-05	0.000100705
3.61667	7.89627e-05	0.000105473
3.63333	8.38026e-05	0.000106618
3.65	8.66637e-05	0.000103542
3.66667	8.81895e-05	9.7844e-05
3.68333	8.77127e-05	8.95709e-05
3.7	8.35404e-05	8.03441e-05
3.71667	7.55534e-05	7.28339e-05
3.73333	6.52298e-05	6.80417e-05
3.75	5.64322e-05	6.54191e-05
3.76667	4.98042e-05	6.5133e-05
3.78333	4.63232e-05	6.70165e-05
3.8	4.70862e-05	7.11411e-05
3.81667	5.32374e-05	7.69585e-05
3.83333	6.42285e-05	8.30621e-05
3.85	7.89389e-05	8.85695e-05
3.86667	9.52229e-05	9.27657e-05
3.88333	0.000109337	9.68427e-05
3.9	0.000120042	0.00010514
3.91667	0.00013182	0.00012643
3.93333	0.000151943	0.000175425
3.95	0.000193356	0.000267145
3.96667	0.000270222	0.000406882
3.98333	0.000386928	0.00057945
4	0.000531767	0.000755307
4.01667	0.000681232	0.000900242
4.03333	0.000807045	0.000987336
4.05	0.000887512	0.00101084
4.06667	0.000920151	0.000992152
4.08333	0.000928639	0.000979564
4.1	0.000965808	0.00103895
4.11667	0.00110066	0.00122587
4.13333	0.0013838	0.00154533
4.15	0.00180714	0.00193805
4.16667	0.00229146	0.00230307
4.18333	0.00272422	0.00254907
4.2	0.00301037	0.00262594
4.21667	0.00310676	0.00252957
4.23333	0.00301976	0.00229196
4.25	0.00278716	0.00196488
4.26667	0.00245812	0.00160224
4.28333	0.00207994	0.00125153
4.3	0.00169234	0.000949356
4.31667	0.00132747	0.000711009
4.33333	0.00100963	0.000533935
4.35	0.000752424	0.000407907
4.36667	0.000557636	0.000319216
4.38333	0.00041797	0.000258538
4.4	0.000323437	0.000219771
4.41667	0.000264691	0.000198933
4.43333	0.00023105	0.000191733
4.45	0.000213455	0.000193974
4.46667	0.000205348	0.000200936
4.48333	0.000204681	0.000208637
4.5	0.000207947	0.000214955
4.51667	0.000212239	0.000219747
4.53333	0.000217055	0.000224254
4.55	0.000222419	0.000229165
4.56667	0.000227521	0.000234672
4.58333	0.000232934	0.000243852
4.6	0.000238846	0.000257942
4.61667	0.000247048	0.000278088
4.63333	0.000259326	0.000305864
4.65	0.000276636	0.000338933
4.66667	0.000300048	0.000375554
4.68333	0.000330947	0.000415728
4.7	0.000371669	0.000463364
4.71667	0.000423931	0.000524256
4.73333	0.00048952	0.000603363
4.75	0.000572775	0.000698635
4.76667	0.000673364	0.000799939
4.78333	0.000783466	0.000890753
4.8	0.000888847	0.000954148
4.81667	0.000972317	0.000977871
4.83333	0.00101945	0.000957415
4.85	0.00102327	0.000897643
4.86667	0.000985907	0.000809643
4.88333	0.00091574	0.000709388
4.9	0.000825428	0.000610968
4.91667	0.000727533	0.00052304
4.93333	0.00063362	0.000452039
4.95	0.000551151	0.000398728
4.96667	0.000483821	0.000360248
4.98333	0.00043063	0.000332853
5	0.000388049	0.000314662
5.01667	0.00035467	0.000303671
5.03333	0.000329255	0.000299928
5.05	0.000309251	0.00030286
5.06667	0.000294732	0.000310227
5.08333	0.000285433	0.000318357
5.1	0.000281118	0.000323841
5.11667	0.000281785	0.000326201
5.13333	0.000286649	0.000325701
5.15	0.000293349	0.000320932
5.16667	0.000299405	0.000310942
5.18333	0.000300525	0.000296971
5.2	0.00029404	0.000280425
5.21667	0.000280856	0.000263044
5.23333	0.000260828	0.000244853
5.25	0.000236057	0.00022628
5.26667	0.000209854	0.000210235
5.28333	0.000183652	0.000197861
5.3	0.000161122	0.000189063
5.31667	0.000147651	0.000182244
5.33333	0.000143741	0.000179192
5.35	0.000146244	0.000180837
5.36667	0.000151108	0.000185654
5.38333	0.00015602	0.000190064
5.4	0.000158857	0.000192115
5.41667	0.000159429	0.000191614
5.43333	0.000157426	0.000187942
5.45	0.000151418	0.000180837
5.46667	0.000142048	0.000172135
5.48333	0.00013244	0.000164148
5.5	0.00012493	0.000158355
5.51667	0.000120781	0.0001564
5.53333	0.000122617	0.000159857
5.55	0.000129531	0.00016863
5.56667	0.000137924	0.00017924
5.58333	0.000145362	0.000189373
5.6	0.00015211	0.000195572
5.61667	0.000157426	0.000198075
5.63333	0.000160097	0.00019798
5.65	0.000160287	0.000195572
5.66667	0.000158046	0.000191376
5.68333	0.00015509	0.000186869
5.7	0.000153564	0.000184295
5.71667	0.000154422	0.000186154
5.73333	0.000157426	0.000192854
5.75	0.000161622	0.00020344
5.76667	0.000166129	0.000214454
5.78333	0.000169443	0.000221965
5.8	0.000171946	0.000225589
5.81667	0.000173591	0.000225303
5.83333	0.000172995	0.000221559
5.85	0.000169824	0.000213644
5.86667	0.000163506	0.00020313
5.88333	0.000154017	0.000192663
5.9	0.000144051	0.000184843
5.91667	0.000135063	0.000182769
5.93333	0.000129508	0.000188753
5.95	0.00012853	0.000202844
5.96667	0.000132726	0.000222966
5.98333	0.000142549	0.000247738
6	0.000157808	0.000277135
6.01667	0.00017824	0.000311229
6.03333	0.000203131	0.000350639
6.05	0.000232242	0.000393745
6.06667	0.000263856	0.000437924
6.08333	0.00029714	0.000481936
6.1	0.000333332	0.000522944
6.11667	0.000372122	0.000557443
6.13333	0.000411151	0.000581643
6.15	0.000447725	0.000591466
6.16667	0.000478147	0.000585052
6.18333	0.000499533	0.000563738
6.2	0.000510095	0.000531456
6.21667	0.000508903	0.000493166
6.23333	0.000497936	0.000454137
6.25	0.000480126	0.000414845
6.26667	0.000456356	0.000378439
6.28333	0.000427841	0.000347444
6.3	0.000394438	0.000322244
6.31667	0.000357626	0.000301167
6.33333	0.000319456	0.000283071
6.35	0.000283311	0.000269148
6.36667	0.000252722	0.000259349
6.38333	0.000228618	0.000254103
6.4	0.000210927	0.000255463
6.41667	0.000201438	0.000265166
6.43333	0.000202631	0.000284526
6.45	0.000216745	0.00031378
6.46667	0.000242637	0.000353834
6.48333	0.000278328	0.000406548
6.5	0.000323294	0.000469062
6.51667	0.000377034	0.000538227
6.53333	0.000436042	0.000608751
6.55	0.000497125	0.000672934
6.56667	0.000555752	0.000725028
6.58333	0.000608252	0.000759646
6.6	0.000651644	0.000773856
6.61667	0.000686835	0.000767729
6.63333	0.000713061	0.000745866
6.65	0.000727652	0.000712439
6.66667	0.000727437	0.000672457
6.68333	0.000709938	0.000627753
6.7	0.000677346	0.000581047
6.71667	0.000633644	0.000533864
6.73333	0.000581954	0.000487825
6.75	0.000525235	0.000445387
6.76667	0.000468038	0.000408551
6.78333	0.000414418	0.000379345
6.8	0.000368927	0.000358149
6.81667	0.00033562	0.00034444
6.83333	0.000315426	0.000337932
6.85	0.000305627	0.000337645
6.86667	0.000300907	0.000342008
6.88333	0.000298141	0.000348017
6.9	0.000295614	0.000351807
6.91667	0.000291561	0.000350544
6.93333	0.000285457	0.000344941
6.95	0.000277041	0.000336739
6.96667	0.000265406	0.000327656
6.98333	0.000253676	0.000318667
7	0.000245427	0.000311443
7.01667	0.000242494	0.000309035
7.03333	0.00024433	0.000311372
7.05	0.000249551	0.000316927
7.06667	0.000256537	0.000324366
7.08333	0.000262211	0.000329563
7.1	0.000265263	0.000331208
7.11667	0.000264834	0.000330493
7.13333	0.000260924	0.000326225
7.15	0.000253676	0.000317642
7.16667	0.000244044	0.000306842
7.18333	0.000234531	0.00029566
7.2	0.000227235	0.000286767
7.21667	0.000222205	0.000282285
7.23333	0.000219701	0.000284836
7.25	0.000220178	0.000293252
7.26667	0.000222085	0.000304148
7.28333	0.000225042	0.000314257
7.3	0.000229524	0.000321719
7.31667	0.00023403	0.000326678
7.33333	0.000236343	0.000328776
7.35	0.000236248	0.000328299
7.36667	0.000234459	0.000324151
7.38333	0.000232671	0.000319955
7.4	0.000232576	0.000317332
7.41667	0.000234221	0.000318
7.43333	0.000237416	0.000322959
7.45	0.000241064	0.000329849
7.46667	0.000245141	0.00033519
7.48333	0.000250052	0.000336978
7.5	0.000254868	0.000335714
7.51667	0.000257419	0.000332043
7.53333	0.000257991	0.000324747
7.55	0.000255464	0.000315043
7.56667	0.000248765	0.000303647
7.58333	0.000238536	0.000290963
7.6	0.000226234	0.000279638
7.61667	0.000213526	0.000272724
7.63333	0.000202034	0.000270459
7.65	0.000193022	0.000271413
7.66667	0.000188111	0.000274131
7.68333	0.00018618	0.000278637
7.7	0.000186561	0.000283453
7.71667	0.000189637	0.000286338
7.73333	0.000194524	0.000288436
7.75	0.000199531	0.000290105
7.76667	0.000204442	0.000289485
7.78333	0.000207613	0.000285575
7.8	0.000208639	0.000282475
7.81667	0.000207184	0.00028114
7.83333	0.000204252	0.000280282
7.85	0.000200723	0.000281426
7.86667	0.000198816	0.000283214
7.88333	0.000199579	0.000284812
7.9	0.000201295	0.000285956
7.91667	0.000203227	0.000287005
7.93333	0.000207351	0.000287959
7.95	0.000216053	0.000288531
7.96667	0.000224708	0.000286528
7.98333	0.000230549	0.000283024
8	0.000231336	0.000279662
8.01667	0.000228022	0.000276706
8.03333	0.000220822	0.00027518
8.05	0.000211047	0.000274798
8.06667	0.000200532	0.000274512
8.08333	0.000193308	0.000276515
8.1	0.000189279	0.00028114
8.11667	0.000189756	0.000285956
8.13333	0.000196527	0.000291154
8.15	0.00020995	0.000295302
8.16667	0.000226663	0.000297305
8.18333	0.000242852	0.000298068
8.2	0.000254844	0.000298068
8.21667	0.000259326	0.000298306
8.23333	0.000257038	0.000299451
8.25	0.000250529	0.000301072
8.26667	0.000242566	0.000304768
8.28333	0.000236248	0.000310227
8.3	0.000234722	0.000316641
8.31667	0.00023794	0.000323674
8.33333	0.000247763	0.000331041
8.35	0.000264524	0.000337741
8.36667	0.000286029	0.000343844
8.38333	0.000305556	0.000348231
8.4	0.000319837	0.000350043
8.41667	0.000327276	0.000349471
8.43333	0.000328372	0.000348136
8.45	0.000324772	0.000347182
8.46667	0.00031545	0.000347754
8.48333	0.000302814	0.000351831
8.5	0.000292347	0.000359652
8.51667	0.000288914	0.000371143
8.53333	0.000296424	0.000386068
8.55	0.000312947	0.000403735
8.56667	0.000334643	0.000424144
8.58333	0.000356554	0.000443956
8.6	0.000375651	0.00046055
8.61667	0.000391053	0.000472662
8.63333	0.000402235	0.00048115
8.65	0.000408433	0.000489041
8.66667	0.000411151	0.000497648
8.68333	0.000413297	0.000508043
8.7	0.000418542	0.000522634
8.71667	0.000431131	0.000541636
8.73333	0.000453447	0.000564715
8.75	0.000482653	0.000592658
8.76667	0.000514625	0.000624463
8.78333	0.000545953	0.000657722
8.8	0.000573729	0.000689265
8.81667	0.000598548	0.000715348
8.83333	0.000619934	0.000736138
8.85	0.000637244	0.000755545
8.86667	0.000651215	0.000775358
8.88333	0.000664948	0.000798151
8.9	0.000682257	0.000825235
8.91667	0.000708149	0.000859568
8.93333	0.000743221	0.000904915
8.95	0.000786732	0.000960252
8.96667	0.000836037	0.00102174
8.98333	0.000887917	0.00108616
9	0.000941204	0.00114956
9.01667	0.000994395	0.00120854
9.03333	0.00104637	0.00126383
9.05	0.00109644	0.00131709
9.06667	0.00114386	0.00136993
9.08333	0.00119219	0.00142624
9.1	0.00124774	0.00149035
9.11667	0.00131442	0.00156805
9.13333	0.00139234	0.0016639
9.15	0.00147946	0.00178156
9.16667	0.00157351	0.00192125
9.18333	0.00167272	0.00208356
9.2	0.00177812	0.00227513
9.21667	0.00189314	0.00250337
9.23333	0.00202234	0.00277197
9.25	0.0021733	0.00307686
9.26667	0.00235667	0.00340407
9.28333	0.00258503	0.00373034
9.3	0.00287094	0.00403054
9.31667	0.00321901	0.00427854
9.33333	0.00361984	0.00444786
9.35	0.00404572	0.00451319
9.36667	0.00445983	0.00445595
9.38333	0.00481765	0.00427458
9.4	0.00507452	0.00399027
9.41667	0.00519683	0.00363686
9.43333	0.00516763	0.00325064
9.45	0.00499024	0.00286355
9.46667	0.00468833	0.00250025
9.48333	0.00430083	0.00217519
9.5	0.00387101	0.00189624
9.51667	0.00343695	0.00166607
9.53333	0.00302403	0.00148005
9.55	0.00264807	0.00132806
9.56667	0.00231635	0.00120024
9.58333	0.00203018	0.00108847
9.6	0.00178594	0.000987837
9.61667	0.00157657	0.000896356
9.63333	0.00139484	0.000813147
9.65	0.00123498	0.000735852
9.66667	0.00109162	0.000664875
9.68333	0.000962351	0.000601217
9.7	0.00084884	0.00054743
9.71667	0.000751637	0.000506064
9.73333	0.000669049	0.00047724
9.75	0.00059862	0.000457832
9.76667	0.000539897	0.000444958
9.78333	0.000492953	0.000434849
9.8	0.000455354	0.000425646
9.81667	0.000425409	0.000417039
9.83333	0.000400828	0.000408933
9.85	0.000379537	0.000400683
9.86667	0.000360344	0.000392839
9.88333	0.000343631	0.000388476
9.9	0.000329827	0.000391146
9.91667	0.000319861	0.000403854
9.93333	0.000315689	0.00042896
9.95	0.000318264	0.000463054
9.96667	0.000327753	0.000502655
9.98333	0.000345419	0.000544617
10	0.000371431	0.000586554
10.0167	0.00040593	0.000625345
10.0333	0.000446843	0.00065808
10.05	0.00049281	0.000679848
10.0667	0.000540636	0.00068979
10.0833	0.00058472	0.000688383
10.1	0.000622533	0.000679156
10.1167	0.000654243	0.000665543
10.1333	0.000677823	0.000648853
10.15	0.000692843	0.000630352
10.1667	0.000699638	0.000611565
10.1833	0.000699542	0.000593516
10.2	0.000691317	0.000576565
10.2167	0.000676344	0.00056183
10.2333	0.000656436	0.000549838
10.25	0.000631951	0.00054085
10.2667	0.000603651	0.000533149
10.2833	0.000574611	0.000529095
10.3	0.000547551	0.000530431
10.3167	0.000523232	0.00053775
10.3333	0.000504707	0.000547644
10.35	0.000493453	0.000557324
10.3667	0.000488828	0.000564548
10.3833	0.000491141	0.00056915
10.4	0.00049815	0.00057058
10.4167	0.000507019	0.000566647
10.4333	0.000516938	0.00055835
10.45	0.000525044	0.000544974
10.4667	0.000529264	0.000527141
10.4833	0.000528048	0.000506446
10.5	0.00051863	0.000486156
10.5167	0.000501035	0.000467441
10.5333	0.000477956	0.000451633
10.55	0.000451635	0.000438139
10.5667	0.000424717	0.000425932
10.5833	0.000400947	0.000414941
10.6	0.000381826	0.000406858
10.6167	0.000366901	0.000400564
10.6333	0.000356744	0.000395152
10.65	0.000350927	0.000389955
10.6667	0.000348304	0.000383422
10.6833	0.000345419	0.000377128
10.7	0.000339435	0.000372979
10.7167	0.00032904	0.000371358
10.7333	0.000315546	0.000371549
10.75	0.000303219	0.000372598
10.7667	0.000293945	0.000374028
10.7833	0.00028715	0.000375554
10.8	0.000283121	0.000377485
10.8167	0.000283717	0.000379798
10.8333	0.000288962	0.000381753
10.85	0.000298022	0.000381872
10.8667	0.000308846	0.000379607
10.8833	0.000316761	0.000376317
10.9	0.000318264	0.00037317
10.9167	0.000313757	0.000371644
10.9333	0.00030434	0.000372216
10.95	0.000292061	0.000375435
10.9667	0.00028045	0.00038273
10.9833	0.000273226	0.000393555
11	0.000271867	0.000406763
11.0167	0.000276016	0.000422069
11.0333	0.000286268	0.000439164
11.05	0.000302742	0.000456569
11.0667	0.000323723	0.000472376
11.0833	0.000344442	0.000485846
11.1	0.000360631	0.000497147
11.1167	0.00037124	0.000506255
11.1333	0.000376795	0.000513074
11.15	0.000378631	0.000517651
11.1667	0.000379299	0.000520846
11.1833	0.000380634	0.000523135
11.2	0.00038483	0.000524089
11.2167	0.000392555	0.00052304
11.2333	0.000404333	0.00051944
11.25	0.000419734	0.000512692
11.2667	0.000434421	0.00050275
11.2833	0.000442718	0.000490138
11.3	0.00044062	0.000476453
11.3167	0.00043013	0.000462458
11.3333	0.000414227	0.000449225
11.35	0.000393413	0.00043895
11.3667	0.000371025	0.000432751
11.3833	0.000349544	0.000429675
11.4	0.000331329	0.000429198
11.4167	0.00032122	0.000429198
11.4333	0.000321148	0.000429675
11.45	0.000329231	0.00043101
11.4667	0.000340913	0.000430724
11.4833	0.000351165	0.000429007
11.5	0.000355314	0.000427529
11.5167	0.000352262	0.000425527
11.5333	0.000343154	0.000422952
11.55	0.000329421	0.000421187
11.5667	0.00031495	0.000421378
11.5833	0.000302242	0.000423476
11.6	0.000294231	0.000426313
11.6167	0.000293134	0.000429961
11.6333	0.000299834	0.000432774
11.65	0.00031185	0.000433251
11.6667	0.000326155	0.000431606
11.6833	0.000337718	0.000427958
11.7	0.000343178	0.000421664
11.7167	0.000341748	0.000413701
11.7333	0.00033264	0.000405976
11.75	0.000318335	0.000400063
11.7667	0.000301813	0.000397441
11.7833	0.000285147	0.000398013
11.8	0.000271843	0.000401756
11.8167	0.000266002	0.00040755
11.8333	0.000267743	0.000414011
11.85	0.000277351	0.000420138
11.8667	0.000291441	0.000425431
11.8833	0.000304531	0.000428602
11.9	0.00031216	0.000430343
11.9167	0.000312255	0.000431296
11.9333	0.000305937	0.000432059
11.95	0.000295304	0.000433418
11.9667	0.000283025	0.000436446
11.9833	0.000272034	0.000442073
12	0.000263928	0.00044882
12.0167	0.000262998	0.000455734
12.0333	0.000270532	0.000463364
12.05	0.000284861	0.000469944
12.0667	0.000301217	0.000474975
12.0833	0.00031514	0.00047693
12.1	0.000323151	0.000474688
12.1167	0.000323938	0.000470659
12.1333	0.000317954	0.000465032
12.15	0.000307344	0.00045974
12.1667	0.000293849	0.000457189
12.1833	0.000278638	0.000458524
12.2	0.000266908	0.000462744
12.2167	0.000263189	0.000469729
12.2333	0.000268243	0.00047867
12.25	0.000280045	0.00048804
12.2667	0.000295733	0.000497052
12.2833	0.000308751	0.000505063
12.3	0.000315855	0.000511167
12.3167	0.00031731	0.000515887
12.3333	0.000313018	0.000519916
12.35	0.000303839	0.000525328
12.3667	0.000292538	0.000532958
12.3833	0.000282238	0.000543854
12.4	0.000276302	0.000559422
12.4167	0.000278853	0.00057964
12.4333	0.000290845	0.00060415
12.45	0.000310944	0.000632641
12.4667	0.000335406	0.000662848
12.4833	0.000358342	0.000694582
12.5	0.000377558	0.000726721
12.5167	0.00039203	0.000759146
12.5333	0.000403713	0.000791952
12.55	0.000413655	0.000826833
12.5667	0.000422548	0.000865147
12.5833	0.000433014	0.000908062
12.6	0.000450252	0.000956699
12.6167	0.000479625	0.00101103
12.6333	0.000523017	0.00106854
12.65	0.000578831	0.00112684
12.6667	0.000640748	0.00118355
12.6833	0.000700925	0.00123641
12.7	0.000754307	0.001286
12.7167	0.000798224	0.00133517
12.7333	0.000831412	0.00139186
12.75	0.000854729	0.00146434
12.7667	0.000871848	0.00156357
12.7833	0.000889157	0.00169644
12.8	0.000915836	0.00186653
12.8167	0.000963019	0.00207326
12.8333	0.00104113	0.00230865
12.85	0.00115504	0.00255835
12.8667	0.00130625	0.00280235
12.8833	0.00149391	0.00301425
12.9	0.00171394	0.00316946
12.9167	0.00195832	0.00325227
12.9333	0.00221722	0.00325725
12.95	0.00246923	0.00319094
12.9667	0.00269284	0.00306694
12.9833	0.00287585	0.00290324
13	0.00300906	0.00271713
13.0167	0.00309062	0.00252444
13.0333	0.00312054	0.00233717
13.05	0.00309303	0.00216274
13.0667	0.00300169	0.00200522
13.0833	0.00284932	0.00186512
13.1	0.00264823	0.00173974
13.1167	0.00241613	0.00162887
13.1333	0.00217326	0.00153277
13.15	0.00193655	0.00145085
13.1667	0.00171738	0.00138256
13.1833	0.00152354	0.00132777
13.2	0.00136006	0.00128608
13.2167	0.00122912	0.00125348
13.2333	0.00112924	0.00122945
13.25	0.00105276	0.00121236
13.2667	0.000989722	0.00119862
13.2833	0.000931834	0.00118475
13.3	0.000874041	0.00116827
13.3167	0.000815128	0.00114913
13.3333	0.000756811	0.00112915
13.35	0.000700234	0.00110905
13.3667	0.000645636	0.00109224
13.3833	0.000596832	0.00108123
13.4	0.000558518	0.00107751
13.4167	0.000533031	0.00107972
13.4333	0.000521134	0.00108585
13.45	0.000520013	0.00109284
13.4667	0.000523756	0.00109904
13.4833	0.00052626	0.00110388
13.5	0.000524019	0.00110597
13.5167	0.000515245	0.00110619
13.5333	0.000500248	0.0011096
13.55	0.000481533	0.00112355
13.5667	0.000461625	0.001158
13.5833	0.000443147	0.00122905
13.6	0.000429533	0.00136268
13.6167	0.000428532	0.00159993
13.6333	0.000444435	0.00200455
13.65	0.000480197	0.00266795
13.6667	0.000540732	0.00372398
13.6833	0.000639628	0.00534692
13.7	0.000802015	0.00774526
13.7167	0.00106895	0.0111574
13.7333	0.00150144	0.0158542
13.75	0.00218315	0.0221375
13.7667	0.00322263	0.0303188
13.7833	0.00476258	0.0406751
13.8	0.0070013	0.0533812
13.8167	0.010215	0.0684246
13.8333	0.0147569	0.0855338
13.85	0.0210034	0.10415
13.8667	0.029251	0.123446
13.8833	0.0396233	0.142398
13.9	0.0520178	0.159933
13.9167	0.066095	0.175111
13.9333	0.0813281	0.187246
13.95	0.0970946	0.195904
13.9667	0.112776	0.200849
13.9833	0.127849	0.202006
14	0.14195	0.19947
14.0167	0.15484	0.193514
14.0333	0.166177	0.184582
14.05	0.175244	0.173255
14.0667	0.181019	0.160204
14.0833	0.182661	0.146153
14.1	0.179938	0.131829
14.1167	0.173269	0.117864
14.1333	0.163469	0.104725
14.15	0.151502	0.0927157
14.1667	0.138355	0.0819773
14.1833	0.124952	0.0725079
14.2	0.112048	0.0642076
14.2167	0.10013	0.0569364
14.2333	0.0893815	0.0505486
14.25	0.0797253	0.0449122
14.2667	0.0709536	0.039919
14.2833	0.0628874	0.0354826
14.3	0.0554611	0.0315422
14.3167	0.0486893	0.0280526
14.3333	0.0425993	0.0249694
14.35	0.0371992	0.0222527
14.3667	0.0324764	0.0198653
14.3833	0.028399	0.0177702
14.4	0.0249153	0.0159288
14.4167	0.0219597	0.014305
14.4333	0.0194582	0.0128679
14.45	0.0173245	0.0115915
14.4667	0.0154664	0.0104531
14.4833	0.0138099	0.00943672
14.5	0.0123107	0.00853116
14.5167	0.01095	0.00772753
14.5333	0.00972171	0.00701995
14.55	0.00862496	0.00640304
14.5667	0.00765674	0.00587122
14.5833	0.00681486	0.00541475
14.6	0.00609515	0.00502236
14.6167	0.00549104	0.00468354
14.6333	0.00499084	0.00438735
14.65	0.00457694	0.00412454
14.6667	0.00422444	0.00388992
14.6833	0.00390921	0.00368201
14.7	0.00361693	0.00350351
14.7167	0.00334277	0.00335634
14.7333	0.00308816	0.00324948
14.75	0.00285556	0.00319953
14.7667	0.00264845	0.00323083
14.7833	0.00247061	0.00338156
14.8	0.00232646	0.00371134
14.8167	0.00221889	0.00430467
14.8333	0.00215497	0.00527184
14.85	0.00214615	0.00674796
14.8667	0.0022073	0.00888734
14.8833	0.00236254	0.0118575
14.9	0.00265171	0.0158303
14.9167	0.00313945	0.0209639
14.9333	0.00391242	0.0273724
14.95	0.00508234	0.0350954
14.9667	0.00678446	0.044075
14.9833	0.0091814	0.0541336
15	0.0124635	0.0649554
15.0167	0.0168416	0.0760685
15.0333	0.0225316	0.0868624
15.05	0.0296909	0.0966781
15.0667	0.0382989	0.104974
15.0833	0.0480823	0.111413
15.1	0.0585902	0.115795
15.1167	0.0693324	0.118006
15.1333	0.0798511	0.118056
15.15	0.0897277	0.116086
15.1667	0.0985861	0.112327
15.1833	0.106104	0.107075
15.2	0.112006	0.100677
15.2167	0.116076	0.0934845
15.2333	0.118181	0.0858352
15.25	0.118248	0.0780422
15.2667	0.116207	0.0703924
15.2833	0.112075	0.0631211
15.3	0.10612	0.0563942
15.3167	0.0988631	0.0502886
15.3333	0.0908984	0.0448093
15.35	0.0827429	0.0399277
15.3667	0.0747739	0.0355975
15.3833	0.0672274	0.0317625
15.4	0.0602199	0.028365
15.4167	0.0537909	0.0253485
15.4333	0.047939	0.0226613
15.45	0.0426427	0.020264
15.4667	0.0378675	0.0181283
15.4833	0.0335695	0.016233
15.5	0.0297086	0.0145639
15.5167	0.0262608	0.0131027
15.5333	0.0232078	0.0118215
15.55	0.0205272	0.0106894
15.5667	0.0181867	0.00968187
15.5833	0.01615	0.00878124
15.6	0.0143763	0.0079741
15.6167	0.0128261	0.0072495
15.6333	0.0114628	0.00659933
15.65	0.0102562	0.00601504
15.6667	0.00918302	0.00548923
15.6833	0.00822465	0.00502145
15.7	0.00736775	0.00461235
15.7167	0.00660546	0.00425982
15.7333	0.00593381	0.00395806
15.75	0.00534966	0.00369682
15.7667	0.00484588	0.00346844
15.7833	0.00441353	0.00326643
15.8	0.00404203	0.00308504
15.8167	0.00372097	0.00291857
15.8333	0.00343976	0.00276427
15.85	0.00318994	0.00261996
15.8667	0.00296583	0.00248482
15.8833	0.00276244	0.00236227
15.9	0.00257864	0.00225956
15.9167	0.00241427	0.00218224
15.9333	0.00226805	0.00212955
15.95	0.00214014	0.00210013
15.9667	0.00202918	0.00209386
15.9833	0.00193355	0.0021156
16	0.00185113	0.00217797
16.0167	0.00178094	0.00229904
16.0333	0.00172086	0.00250504
16.05	0.00167134	0.00282926
16.0667	0.00163753	0.00330915
16.0833	0.00162635	0.00399456
16.1	0.00164986	0.00495414
16.1167	0.00172605	0.00627334
16.1333	0.00188045	0.00803373
16.15	0.00214765	0.0102923
16.1667	0.00257041	0.0130718
16.1833	0.00320532	0.0163472
16.2	0.00411904	0.0200423
16.2167	0.00538223	0.0240346
16.2333	0.00706339	0.0281632
16.25	0.00922749	0.0322422
16.2667	0.0119347	0.0360975
16.2833	0.0152349	0.0396267
16.3	0.0191461	0.0428154
16.3167	0.0236325	0.0456558
16.3333	0.0286072	0.0480347
16.35	0.0339313	0.0497277
16.3667	0.0394121	0.0505115
16.3833	0.0448108	0.0502696
16.4	0.0498561	0.0490247
16.4167	0.054262	0.0469119
16.4333	0.0577547	0.0441272
16.45	0.0601315	0.0408897
16.4667	0.0613263	0.0374195
16.4833	0.0614129	0.0339297
16.5	0.0605272	0.0306058
16.5167	0.0587966	0.0275737
16.5333	0.056336	0.0248686
16.55	0.0532714	0.0224529
16.5667	0.049745	0.0202681
16.5833	0.0459177	0.0182701
16.6	0.041948	0.0164325
16.6167	0.0379669	0.0147426
16.6333	0.0340767	0.0131982
16.65	0.0303724	0.0118023
16.6667	0.0269436	0.0105546
16.6833	0.0238591	0.00945363
16.7	0.0211531	0.00849728
16.7167	0.0188107	0.0076787
16.7333	0.0167817	0.00698528
16.75	0.0150072	0.00639374
16.7667	0.0134372	0.00587625
16.7833	0.0120384	0.00540776
16.8	0.0107877	0.00497119
16.8167	0.00966432	0.00456025
16.8333	0.00865173	0.00417557
16.85	0.00774009	0.00381808
16.8667	0.0069237	0.00349197
16.8833	0.00620253	0.00320163
16.9	0.00558116	0.00295105
16.9167	0.00505996	0.00274181
16.9333	0.00462613	0.00257184
16.95	0.00425975	0.00243478
16.9667	0.00394347	0.00232024
16.9833	0.00366201	0.00221567
17	0.00340495	0.00211296
17.0167	0.00316884	0.00200901
17.0333	0.00295184	0.00190563
17.05	0.00275016	0.00180685
17.0667	0.00256364	0.00171704
17.0833	0.00239861	0.00163903
17.1	0.00226414	0.00157385
17.1167	0.00216551	0.00152223
17.1333	0.00209794	0.00148406
17.15	0.00205004	0.00145616
17.1667	0.00200994	0.00143313
17.1833	0.00196862	0.00140862
17.2	0.00192203	0.00137865
17.2167	0.00186977	0.00134244
17.2333	0.00181332	0.00130315
17.25	0.00175202	0.00126397
17.2667	0.00168786	0.00122862
17.2833	0.00162768	0.00119865
17.3	0.00158083	0.00117585
17.3167	0.00155606	0.00116033
17.3333	0.00155446	0.00115053
17.35	0.00156813	0.00114467
17.3667	0.00158725	0.00113935
17.3833	0.00160143	0.00113215
17.4	0.00160355	0.00112095
17.4167	0.00159163	0.00110748
17.4333	0.00156853	0.00109224
17.45	0.00153932	0.00107755
17.4667	0.00150804	0.00106516
17.4833	0.00148103	0.00105612
17.5	0.00146491	0.00104964
17.5167	0.00146682	0.00104573
17.5333	0.00148823	0.00104303
17.55	0.00152235	0.00103857
17.5667	0.00155673	0.00103025
17.5833	0.00158086	0.00101814
17.6	0.00158927	0.00100317
17.6167	0.00158226	0.000987646
17.6333	0.00156259	0.00097315
17.65	0.00153372	0.000960848
17.6667	0.00150144	0.000952145
17.6833	0.00147347	0.000947735
17.7	0.00145492	0.000947043
17.7167	0.00145166	0.000948116
17.7333	0.00146692	0.000949189
17.75	0.00149734	0.000948068
17.7667	0.00153062	0.000944945
17.7833	0.00155353	0.00094063
17.8	0.00156057	0.000935623
17.8167	0.00155234	0.000930664
17.8333	0.00153453	0.000926969
17.85	0.00151474	0.0009253
17.8667	0.00149732	0.000925109
17.8833	0.00148573	0.000925204
17.9	0.00148232	0.000926063
17.9167	0.00148673	0.00092549
17.9333	0.00149863	0.000923869
17.95	0.00151384	0.000919649
17.9667	0.00152604	0.000913307
17.9833	0.00152821	0.000906226
18	0.00151825	0.000899574
18.0167	0.00149903	0.000894353
18.0333	0.00147548	0.00089173
18.05	0.00145204	0.000890538
18.0667	0.00143444	0.000890061
18.0833	0.00142481	0.000890061
18.1	0.00142255	0.000888917
18.1167	0.00142534	0.000884959
18.1333	0.00143053	0.000877425
18.15	0.0014343	0.000866267
18.1667	0.00143325	0.000852534
18.1833	0.00142603	0.000840327
18.2	0.00141604	0.000833318
18.2167	0.00140545	0.000833008
18.2333	0.00139792	0.000838444
18.25	0.00139406	0.000846121
18.2667	0.00139262	0.000852868
18.2833	0.00139329	0.000857159
18.3	0.00139425	0.00085859
18.3167	0.00139549	0.000854656
18.3333	0.00139415	0.000845835
18.35	0.00138724	0.000833318
18.3667	0.00137386	0.000817868
18.3833	0.00135662	0.000802347
18.4	0.00133815	0.000791475
18.4167	0.00131884	0.000788638
18.4333	0.00130026	0.000793931
18.45	0.00128453	0.000804254
18.4667	0.00127225	0.00081453
18.4833	0.00126204	0.000821754
18.5	0.00125372	0.000824449
18.5167	0.00124562	0.000822565
18.5333	0.00123575	0.000815555
18.55	0.00122313	0.000804851
18.5667	0.00120854	0.000791737
18.5833	0.00119464	0.000779745
18.6	0.00118494	0.00077419
18.6167	0.00117941	0.000778052
18.6333	0.00117602	0.000791261
18.65	0.00117276	0.000810143
18.6667	0.00116899	0.000829837
18.6833	0.00116467	0.000845239
18.7	0.00115785	0.000853321
18.7167	0.00114674	0.000853726
18.7333	0.00113094	0.000847551
18.75	0.00111024	0.000835559
18.7667	0.00108795	0.000819966
18.7833	0.00106861	0.000804946
18.8	0.00105674	0.000795075
18.8167	0.00105426	0.000793406
18.8333	0.00105905	0.000800034
18.85	0.00106764	0.000813147
18.8667	0.00107593	0.000827953
18.8833	0.00108073	0.000837705
18.9	0.00107913	0.000838301
18.9167	0.00107043	0.000830147
18.9333	0.00105445	0.000815436
18.95	0.00103192	0.00079796
18.9667	0.00100484	0.000781366
18.9833	0.000979112	0.000768921
19	0.000962304	0.000761434
19.0167	0.000957702	0.000759551
19.0333	0.000963329	0.000765035
19.05	0.000974034	0.000776526
19.0667	0.000983046	0.000788352
19.0833	0.000985621	0.000795361
19.1	0.000980543	0.000794646
19.1167	0.00096681	0.000785968
19.1333	0.000944899	0.000773665
19.15	0.000917743	0.000761434
19.1667	0.000887536	0.000749943
19.1833	0.000858448	0.000742552
19.2	0.000836132	0.000741717
19.2167	0.000827096	0.000746056
19.2333	0.000832127	0.000751969
19.25	0.000846051	0.000757572
19.2667	0.000861906	0.000762531
19.2833	0.000872634	0.000765702
19.3	0.00087354	0.000765797
19.3167	0.000864838	0.00076513
19.3333	0.000848339	0.000765416
19.35	0.000828217	0.000767109
19.3667	0.000807737	0.000770518
19.3833	0.000790928	0.000775358
19.4	0.000781845	0.000781962
19.4167	0.000782441	0.000788567
19.4333	0.000793813	0.000793478
19.45	0.000812553	0.000795838
19.4667	0.000830935	0.000794503
19.4833	0.000841163	0.000790951
19.5	0.000840162	0.000786158
19.5167	0.000828741	0.00078046
19.5333	0.00081055	0.000776121
19.55	0.00078914	0.000774285
19.5667	0.000769518	0.000774857
19.5833	0.000754117	0.000777337
19.6	0.000744031	0.000780627
19.6167	0.000740646	0.000783989
19.6333	0.000744723	0.000786397
19.65	0.000754021	0.00078766
19.6667	0.000763939	0.000788257
19.6833	0.000770854	0.000789878
19.7	0.000771736	0.000793955
19.7167	0.000768326	0.000801226
19.7333	0.000764035	0.000810644
19.75	0.000761913	0.000820658
19.7667	0.00076351	0.000829741
19.7833	0.000768636	0.000837132
19.8	0.000777052	0.000842521
19.8167	0.000786208	0.000845239
19.8333	0.000795124	0.000843021
19.85	0.00080056	0.000836322
19.8667	0.000801967	0.000826666
19.8833	0.000798939	0.000818154
19.9	0.000794028	0.00081434
19.9167	0.000789212	0.000816771
19.9333	0.000786756	0.00082545
19.95	0.000787519	0.000836226
19.9667	0.000791119	0.00084655
19.9833	0.000796412	0.000854275
20	0.000803469	0.000857064
20.0167	0.00081055	0.000853273
20.0333	0.00081694	0.000844047
20.05	0.000820135	0.000830528
20.0667	0.000821613	0.000814316
20.0833	0.000823234	0.000799057
20.1	0.000826024	0.000789878
20.1167	0.000829719	0.000790283
20.1333	0.000833343	0.000799343
20.15	0.000836562	0.000812742
20.1667	0.000839709	0.000826165
20.1833	0.000842212	0.000835344
20.2	0.000841354	0.000837037
20.2167	0.000836037	0.000833651
20.2333	0.000825833	0.000823948
20.25	0.000811265	0.000808832
20.2667	0.000793837	0.000791976
20.2833	0.000777935	0.000777146
20.3	0.000768541	0.000768015
20.3167	0.000766729	0.000768015
20.3333	0.000770043	0.000778434
20.35	0.000775836	0.00079734
20.3667	0.000782131	0.000818345
20.3833	0.00078616	0.000836536
20.4	0.000786351	0.000848147
20.4167	0.00078132	0.000852057
20.4333	0.000770639	0.000850579
20.45	0.000754927	0.000848195
20.4667	0.000737856	0.000847909
20.4833	0.000724123	0.000851867
20.5	0.000719379	0.00086157
20.5167	0.000727318	0.000878236
20.5333	0.000745533	0.000902006
20.55	0.000768159	0.00093002
20.5667	0.000791238	0.000956151
20.5833	0.00081024	0.000975844
20.6	0.000822495	0.00098705
20.6167	0.000827096	0.0009891
20.6333	0.000823806	0.000985429
20.65	0.000815938	0.00097923
20.6667	0.000805543	0.000973818
20.6833	0.000795506	0.000970647
20.7	0.000791954	0.000969407
20.7167	0.000800632	0.000970075
20.7333	0.000821947	0.000969502
20.75	0.000851034	0.000965139
20.7667	0.000879644	0.000956652
20.7833	0.000900649	0.000946042
20.8	0.000907944	0.000934836
20.8167	0.000902723	0.000924251
20.8333	0.000889467	0.000915954
20.85	0.00087273	0.00090985
20.8667	0.00085554	0.000905129
20.8833	0.000841545	0.000900671
20.9	0.000832604	0.000898454
20.9167	0.000829004	0.000897118
20.9333	0.000831722	0.000893852
20.95	0.000838111	0.000887343
20.9667	0.000842975	0.000878641
20.9833	0.000841759	0.000869247
21	0.000831555	0.000861451
21.0167	0.00081353	0.000856397
21.0333	0.000793122	0.000854179
21.05	0.000773452	0.000854894
21.0667	0.000757431	0.000856492
21.0833	0.00074694	0.000857159
21.1	0.000742315	0.000857541
21.1167	0.000741504	0.000854966
21.1333	0.000742458	0.000847241
21.15	0.000742458	0.000834152
21.1667	0.000742458	0.000819251
21.1833	0.000742458	0.000808331
21.2	0.000742267	0.000804326
21.2167	0.000741504	0.000807855
21.2333	0.000741886	0.000818655
21.25	0.000744389	0.000831863
21.2667	0.000748299	0.000843641
21.2833	0.00075302	0.000853559
21.3	0.000758527	0.000859877
21.3167	0.00076258	0.000860497
21.3333	0.000764154	0.00085437
21.35	0.000762008	0.00084314
21.3667	0.000758408	0.000831053
21.3833	0.000755952	0.000819942
21.4	0.000755571	0.000813934
21.4167	0.000755571	0.000816986
21.4333	0.000757502	0.000829861
21.45	0.000762032	0.000848267
21.4667	0.000767539	0.000865957
21.4833	0.000772427	0.000879332
21.5	0.00077598	0.000885794
21.5167	0.000776552	0.000883743
21.5333	0.000772046	0.000874826
21.55	0.000761937	0.000862071
21.5667	0.000750898	0.000848147
21.5833	0.000742935	0.000836727
21.6	0.000742434	0.00083079
21.6167	0.000750922	0.000832555
21.6333	0.000766943	0.000841758
21.65	0.000785421	0.000856444
21.6667	0.000802444	0.000871059
21.6833	0.000813149	0.000879857
21.7	0.000815724	0.000879452
21.7167	0.000811337	0.000870845
21.7333	0.000800346	0.000857159
21.75	0.000783442	0.000842139
21.7667	0.000762914	0.000828859
21.7833	0.000743531	0.000819346
21.8	0.000730775	0.000814816
21.8167	0.000729536	0.000815675
21.8333	0.000741051	0.000820252
21.85	0.000759433	0.000825569
21.8667	0.000776957	0.000829503
21.8833	0.000788544	0.000830027
21.9	0.000790952	0.000828144
21.9167	0.000783633	0.000827119
21.9333	0.000769137	0.000827119
21.95	0.000751112	0.000829169
21.9667	0.000734137	0.000834319
21.9833	0.000721119	0.000843641
22	0.000714944	0.000855371
22.0167	0.000717805	0.000868532
22.0333	0.000730227	0.000882646
22.05	0.000747322	0.000898263
22.0667	0.00076382	0.000914952
22.0833	0.000773977	0.000935552
22.1	0.000774978	0.000961754
22.1167	0.000769447	0.000994846
22.1333	0.000760816	0.00103745
22.15	0.000752448	0.00108902
22.1667	0.000748347	0.00115013
22.1833	0.000751637	0.00121865
22.2	0.000762533	0.00129015
22.2167	0.000781225	0.00135996
22.2333	0.000806521	0.00142376
22.25	0.000836323	0.00147726
22.2667	0.000869153	0.00152154
22.2833	0.000905155	0.00156235
22.3	0.000945018	0.00160522
22.3167	0.000989769	0.00165014
22.3333	0.00104079	0.00169255
22.35	0.00109763	0.00172474
22.3667	0.00115914	0.00174212
22.3833	0.00122273	0.00174143
22.4	0.00128486	0.00172171
22.4167	0.00134129	0.00168285
22.4333	0.00138683	0.00162837
22.45	0.00141935	0.00156345
22.4667	0.00143995	0.00149283
22.4833	0.00144927	0.00142276
22.5	0.00144999	0.0013627
22.5167	0.00144393	0.00131802
22.5333	0.00143001	0.00128884
22.55	0.00140836	0.00126927
22.5667	0.00138142	0.00125236
22.5833	0.00134907	0.00123284
22.6	0.00131056	0.00120945
22.6167	0.00126545	0.00118165
22.6333	0.00121384	0.00115106
22.65	0.00115874	0.00112066
22.6667	0.0011045	0.00109262
22.6833	0.00105712	0.00107035
22.7	0.00102453	0.00105633
22.7167	0.00100775	0.00105295
22.7333	0.00100229	0.00106127
22.75	0.001002	0.00107705
22.7667	0.00100207	0.00109477
22.7833	0.000996803	0.00110917
22.8	0.000985669	0.00111963
22.8167	0.000968526	0.00112886
22.8333	0.000946067	0.00114314
22.85	0.000919555	0.00116935
22.8667	0.000892352	0.00121755
22.8833	0.000868844	0.00130045
22.9	0.000854944	0.00143187
22.9167	0.000855826	0.00162656
22.9333	0.00087385	0.00190115
22.95	0.000907634	0.00227275
22.9667	0.000951527	0.00276086
22.9833	0.00100419	0.00339026
23	0.00106752	0.00419159
23.0167	0.00115011	0.00520015
23.0333	0.00126967	0.00644994
23.05	0.00144412	0.00796745
23.0667	0.00169587	0.00977075
23.0833	0.00205245	0.0118633
23.1	0.00254402	0.0142217
23.1167	0.00321104	0.0167882
23.1333	0.00410049	0.0194686
23.15	0.00525131	0.022154
23.1667	0.00668104	0.0247654
23.1833	0.00838132	0.0272616
23.2	0.0103333	0.0295968
23.2167	0.0125205	0.0316946
23.2333	0.0149325	0.0334727
23.25	0.0175612	0.0348597
23.2667	0.0203899	0.0357958
23.2833	0.0233801	0.0362267
23.3	0.0264589	0.0361149
23.3167	0.0295021	0.0354521
23.3333	0.0323458	0.0342793
23.35	0.0348425	0.0326929
23.3667	0.0369132	0.030835
23.3833	0.0385313	0.0288658
23.4	0.0396693	0.0269237
23.4167	0.0402942	0.0250815
23.4333	0.0403908	0.0233372
23.45	0.0399681	0.0216537
23.4667	0.0390541	0.0200064
23.4833	0.0376908	0.0183935
23.5	0.0359357	0.016831
23.5167	0.0338567	0.0153401
23.5333	0.0315331	0.013939
23.55	0.0290665	0.0126459
23.5667	0.0265799	0.0114781
23.5833	0.024194	0.0104436
23.6	0.0219858	0.00954532
23.6167	0.0199745	0.00878277
23.6333	0.0181459	0.00814526
23.65	0.0164792	0.00760758
23.6667	0.0149556	0.00713467
23.6833	0.0135589	0.00669546
23.7	0.0122731	0.00627343
23.7167	0.0110863	0.00586335
23.7333	0.00999384	0.00547137
23.75	0.00899722	0.00510764
23.7667	0.00810387	0.00478203
23.7833	0.00732071	0.00449672
23.8	0.00665204	0.00425133
23.8167	0.00609298	0.00404205
23.8333	0.00562365	0.00386076
23.85	0.00521607	0.00370095
23.8667	0.00484447	0.00355477
23.8833	0.00449011	0.00341649
23.9	0.00414503	0.00328386
23.9167	0.00381083	0.00315964
23.9333	0.00349193	0.0030487
23.95	0.00319593	0.00295431
23.9667	0.00293028	0.00287847
23.9833	0.00269694	0.00281932
24	0.00249805	0.00277245
24.0167	0.00233455	0.00273285
24.0333	0.00220394	0.00269634
24.05	0.00209863	0.00266053
24.0667	0.00200775	0.00262694
24.0833	0.00192072	0.00259936
24.1	0.00183284	0.00257976
24.1167	0.00174491	0.00256786
24.1333	0.00166016	0.00256181
24.15	0.00158384	0.0025619
24.1667	0.00151904	0.00256507
24.1833	0.00146561	0.00256834
24.2	0.00142274	0.00256901
24.2167	0.00138702	0.00256502
24.2333	0.00135431	0.00255325
24.25	0.00132205	0.00253312
24.2667	0.00128891	0.00250954
24.2833	0.00125713	0.00249064
24.3	0.00122945	0.00248532
24.3167	0.00120721	0.00250003
24.3333	0.00119235	0.00253484
24.35	0.00118334	0.00258338
24.3667	0.00117881	0.00263884
24.3833	0.00117757	0.00269875
24.4	0.00117757	0.00276186
24.4167	0.00117655	0.00282914
24.4333	0.00117111	0.00290463
24.45	0.00116076	0.00299515
24.4667	0.00115101	0.00311017
24.4833	0.00115011	0.00326025
24.5	0.00116312	0.00345745
24.5167	0.00119226	0.00371434
24.5333	0.00123639	0.00403886
24.55	0.00129461	0.00442643
24.5667	0.00136635	0.00485725
24.5833	0.00145214	0.00530166
24.6	0.00155129	0.00573103
24.6167	0.00166402	0.0061239
24.6333	0.00179133	0.00647075
24.65	0.00193534	0.00677435
24.6667	0.00210071	0.00704231
24.6833	0.00229437	0.00728073
24.7	0.00252683	0.00748694
24.7167	0.00280926	0.00765238
24.7333	0.0031415	0.00776174
24.75	0.00350685	0.00780067
24.7667	0.00387626	0.00775883
24.7833	0.00421617	0.00763693
24.8	0.00450063	0.00744924
24.8167	0.00471675	0.00721745
24.8333	0.00486553	0.00695998
24.85	0.00495639	0.00668742
24.8667	0.00500092	0.00640719
24.8833	0.00500641	0.00612406
24.9	0.00497737	0.00583915
24.9167	0.00491402	0.00555517
24.9333	0.00481806	0.00527425
24.95	0.00468612	0.00499754
24.9667	0.00450852	0.00473301
24.9833	0.00428302	0.00449373
25	0.00401914	0.00428645
25.0167	0.00373711	0.00410886
25.0333	0.00345724	0.00395815
25.05	0.00319395	0.00383007
25.0667	0.00295427	0.00371942
25.0833	0.00274088	0.00362165
25.1	0.00255227	0.00353133
25.1167	0.00238283	0.00344314
25.1333	0.00222783	0.00335467
25.15	0.00208633	0.00326786
25.1667	0.00195975	0.00318653
25.1833	0.00184984	0.00311596
25.2	0.00175671	0.00306835
25.2167	0.00167844	0.00305528
25.2333	0.00161261	0.00307762
25.25	0.00155587	0.0031321
25.2667	0.00150664	0.00321722
25.2833	0.00146372	0.00333903
25.3	0.00142453	0.00350685
25.3167	0.00138645	0.00373435
25.3333	0.00134902	0.00404143
25.35	0.00131571	0.00445864
25.3667	0.00129504	0.00502212
25.3833	0.00129864	0.00577485
25.4	0.00133972	0.00676589
25.4167	0.00143092	0.00805225
25.4333	0.00158613	0.00969815
25.45	0.00182049	0.0117514
25.4667	0.00215192	0.0142099
25.4833	0.00260343	0.01702
25.5	0.00319924	0.0201154
25.5167	0.00396364	0.0234471
25.5333	0.00492453	0.0269804
25.55	0.00611336	0.0306755
25.5667	0.00756934	0.03448
25.5833	0.00934403	0.0383167
25.6	0.011504	0.0420655
25.6167	0.0141254	0.0455623
25.6333	0.0172658	0.0486156
25.65	0.0209041	0.051051
25.6667	0.0249027	0.0527787
25.6833	0.029048	0.0538098
25.7	0.0331329	0.0542031
25.7167	0.0370145	0.0540188
25.7333	0.0406121	0.053309
25.75	0.0438804	0.0521242
25.7667	0.0467976	0.0505159
25.7833	0.0493467	0.0485303
25.8	0.051479	0.0462015
25.8167	0.053089	0.0435667
25.8333	0.0540382	0.0406914
25.85	0.0542231	0.0376836
25.8667	0.0536449	0.0346883
25.8833	0.0524059	0.0318527
25.9	0.050647	0.0292734
25.9167	0.048495	0.0269639
25.9333	0.0460484	0.0248823
25.95	0.043389	0.022981
25.9667	0.0405889	0.0212248
25.9833	0.0377029	0.0195861
26	0.0347701	0.0180458
26.0167	0.0318301	0.0165958
26.0333	0.0289329	0.0152381
26.05	0.0261458	0.0139817
26.0667	0.0235539	0.0128377
26.0833	0.0212278	0.0118174
26.1	0.0191853	0.0109275
26.1167	0.0173937	0.0101707
26.1333	0.0158084	0.00953896
26.15	0.0143915	0.00900254
26.1667	0.0131131	0.00852444
26.1833	0.0119447	0.00807476
26.2	0.010863	0.00763614
26.2167	0.00985474	0.00720405
26.2333	0.00891879	0.0067857
26.25	0.00806184	0.00639486
26.2667	0.00729222	0.00604408
26.2833	0.00661707	0.00573845
26.3	0.00603845	0.00547683
26.3167	0.00555224	0.00525181
26.3333	0.00514371	0.00505376
26.35	0.00478945	0.00487306
26.3667	0.00446482	0.00470156
26.3833	0.00415208	0.00453734
26.4	0.00384483	0.00438373
26.4167	0.00354667	0.00424695
26.4333	0.00326583	0.00413105
26.45	0.00300872	0.00403514
26.4667	0.00278063	0.00395717
26.4833	0.00258472	0.00389518
26.5	0.0024193	0.00384233
26.5167	0.00228186	0.00379154
26.5333	0.00216646	0.00373811
26.55	0.00206632	0.00368016
26.5667	0.00197501	0.00362103
26.5833	0.00188916	0.00357013
26.6	0.00180902	0.00353415
26.6167	0.00173683	0.00351364
26.6333	0.00167446	0.00350334
26.65	0.00162268	0.00349889
26.6667	0.00157983	0.00349579
26.6833	0.00154412	0.00348816
26.7	0.00151305	0.00347106
26.7167	0.00148275	0.00344205
26.7333	0.00144894	0.00340135
26.75	0.00141284	0.00335276
26.7667	0.00137923	0.00330078
26.7833	0.00135124	0.00325374
26.8	0.00133004	0.00322225
26.8167	0.00131442	0.00321293
26.8333	0.00130305	0.00322413
26.85	0.00129414	0.00324833
26.8667	0.00128562	0.00327265
26.8833	0.00127573	0.00328779
26.9	0.00126126	0.00328898
26.9167	0.00124066	0.00327334
26.9333	0.00121465	0.00324425
26.95	0.00118432	0.00321073
26.9667	0.00115571	0.00318124
26.9833	0.00113404	0.00316064
27	0.00112283	0.00314982
27.0167	0.00112495	0.00314727
27.0333	0.00113871	0.0031496
27.05	0.00115654	0.0031518
27.0667	0.00116994	0.00314893
27.0833	0.00117409	0.00313995
27.1	0.00116644	0.00312545
27.1167	0.00114941	0.00311045
27.1333	0.00112712	0.00309994
27.15	0.00110357	0.00309682
27.1667	0.00108175	0.00310206
27.1833	0.00106583	0.00311541
27.2	0.00105774	0.00313267
27.2167	0.00105693	0.00314846
27.2333	0.00106323	0.00315957
27.25	0.00107365	0.00316305
27.2667	0.00108335	0.00316353
27.2833	0.00108795	0.00316756
27.3	0.00108793	0.00317964
27.3167	0.00108745	0.00320067
27.3333	0.00108976	0.00322735
27.35	0.00109675	0.00325536
27.3667	0.00110752	0.00328057
27.3833	0.00112085	0.00329852
27.4	0.00113542	0.0033056
27.4167	0.00114775	0.00329983
27.4333	0.00115454	0.00327997
27.45	0.00115707	0.00324676
27.4667	0.00115774	0.00320716
27.4833	0.00116093	0.00316987
27.5	0.00116904	0.00314538
27.5167	0.00118	0.00314061
27.5333	0.00119285	0.00315518
27.55	0.00120573	0.00318203
27.5667	0.00121784	0.00320964
27.5833	0.00122754	0.00322792
27.6	0.00123126	0.00323248
27.6167	0.00122676	0.00322244
27.6333	0.00121484	0.00319972
27.65	0.00119831	0.00317235
27.6667	0.00118213	0.00314836
27.6833	0.00117149	0.00313406
27.7	0.00117249	0.00313101
27.7167	0.00118675	0.00313616
27.7333	0.00121186	0.00314517
27.75	0.00124195	0.00315292
27.7667	0.00126803	0.00315509
27.7833	0.00128274	0.00314936
27.8	0.00128586	0.00313866
27.8167	0.00127962	0.00313084
27.8333	0.00126824	0.00312917
27.85	0.00125623	0.00313387
27.8667	0.00124743	0.00314586
27.8833	0.00124504	0.00316415
27.9	0.00125141	0.00318415
27.9167	0.00126543	0.00320124
27.9333	0.00128302	0.00321147
27.95	0.00130255	0.00321359
27.9667	0.00132201	0.00320885
27.9833	0.00133834	0.0032053
28	0.00135264	0.00321107
28.0167	0.00136917	0.00322852
28.0333	0.00138953	0.00325496
28.05	0.00141494	0.00328424
28.0667	0.00144405	0.00331023
28.0833	0.00147493	0.00332932
28.1	0.00150654	0.00333814
28.1167	0.00153463	0.00333404
28.1333	0.00155606	0.00331743
28.15	0.00157254	0.00329144
28.1667	0.00158834	0.00326075
28.1833	0.00161075	0.00323374
28.2	0.00164244	0.00321882
28.2167	0.00168273	0.00322287
28.2333	0.00172825	0.00324735
28.25	0.00177472	0.00328514
28.2667	0.00182023	0.00332367
28.2833	0.00186174	0.00335138
28.3	0.00189466	0.00336237
28.3167	0.00191712	0.00335674
28.3333	0.00193205	0.00333915
28.35	0.00194232	0.00331845
28.3667	0.00195353	0.00330224
28.3833	0.00197194	0.00329351
28.4	0.00200352	0.00329382
28.4167	0.00205085	0.00330062
28.4333	0.00211203	0.00330796
28.45	0.00217805	0.00331092
28.4667	0.00223689	0.00330734
28.4833	0.00227976	0.00329935
28.5	0.00230424	0.00328965
28.5167	0.00231337	0.00328128
28.5333	0.00231347	0.00327692
28.55	0.00231159	0.00327835
28.5667	0.00231333	0.00328576
28.5833	0.00232305	0.00329873
28.6	0.00234113	0.00331397
28.6167	0.0023653	0.00332594
28.6333	0.00239081	0.00333159
28.65	0.00241344	0.00332844
28.6667	0.00243323	0.00331986
28.6833	0.00245254	0.00331583
28.7	0.00247452	0.00332656
28.7167	0.00249932	0.00335672
28.7333	0.00252805	0.00340571
28.75	0.00255961	0.00347178
28.7667	0.00259363	0.00355274
28.7833	0.00262844	0.00364933
28.8	0.00266104	0.00376453
28.8167	0.00268774	0.00390463
28.8333	0.00270753	0.00408323
28.85	0.00272334	0.00431764
28.8667	0.00274475	0.00462803
28.8833	0.00278697	0.00504186
28.9	0.0028641	0.00558948
28.9167	0.00298786	0.00630879
28.9333	0.00316284	0.00723729
28.95	0.00339446	0.00839565
28.9667	0.00369015	0.00977454
28.9833	0.00406124	0.0113446
29	0.00452125	0.0130743
29.0167	0.00508435	0.0149407
29.0333	0.00576894	0.0169327
29.05	0.00660036	0.0190382
29.0667	0.00760915	0.0212339
29.0833	0.00882704	0.0234761
29.1	0.0102869	0.025696
29.1167	0.0120237	0.0277942
29.1333	0.0140554	0.0296565
29.15	0.0163492	0.0311937
29.1667	0.0188057	0.0323726
29.1833	0.0212966	0.0332008
29.2	0.0237155	0.0336814
29.2167	0.0260018	0.0338089
29.2333	0.0281266	0.0335936
29.25	0.0300756	0.0330557
29.2667	0.0318303	0.0322127
29.2833	0.0333514	0.0310835
29.3	0.0345717	0.0296938
29.3167	0.035402	0.0280796
29.3333	0.0357685	0.0262977
29.35	0.0356669	0.0244314
29.3667	0.0351708	0.0225713
29.3833	0.0343559	0.0207978
29.4	0.0332559	0.0191759
29.4167	0.0318959	0.017737
29.4333	0.0303221	0.0164674
29.45	0.0285882	0.0153271
29.4667	0.0267391	0.0142787
29.4833	0.0248168	0.0132959
29.5	0.0228669	0.0123642
29.5167	0.0209367	0.011481
29.5333	0.019077	0.0106567
29.55	0.0173356	0.00990042
29.5667	0.0157509	0.00922086
29.5833	0.0143515	0.00862398
29.6	0.0131514	0.00810795
29.6167	0.0121426	0.00766425
29.6333	0.0112914	0.00727825
29.65	0.0105518	0.00693302
29.6667	0.00987933	0.00661568
29.6833	0.00924594	0.00632205
29.7	0.00864265	0.00605314
29.7167	0.00807252	0.00580857
29.7333	0.00754566	0.00558984
29.75	0.00707137	0.00539717
29.7667	0.00665376	0.00522742
29.7833	0.00629194	0.00507645
29.8	0.00598032	0.00493917
29.8167	0.00570977	0.00480985
29.8333	0.00546713	0.00468335
29.85	0.00524013	0.00455615
29.8667	0.00502374	0.00443096
29.8833	0.00482023	0.00431607
29.9	0.00463583	0.00421965
29.9167	0.00447693	0.00414548
29.9333	0.00434415	0.00409138
29.95	0.00423555	0.00404975
29.9667	0.00414793	0.00401451
29.9833	0.00407543	0.00398037
30	0.00401132	0.00394225
30.0167	0.00394835	0.00389635
30.0333	0.00388183	0.00384257
30.05	0.00381157	0.00378582
30.0667	0.00374594	0.00373242
30.0833	0.00369704	0.00368886
30.1	0.00367212	0.00366115
30.1167	0.00366917	0.00365293
30.1333	0.00368004	0.00366528
30.15	0.00369367	0.00369065
30.1667	0.00370157	0.00371654
30.1833	0.00369716	0.00373177
30.2	0.00367803	0.00372987
30.2167	0.00364473	0.00371356
30.2333	0.00360262	0.00368969
30.25	0.00355873	0.00366566
30.2667	0.00351882	0.00364692
30.2833	0.00348997	0.00363641
30.3	0.00347826	0.0036323
30.3167	0.00348682	0.00363049
30.3333	0.00351484	0.00362444
30.35	0.00355303	0.00361254
30.3667	0.00358634	0.00359797
30.3833	0.00360551	0.00358753
30.4	0.00360985	0.00358362
30.4167	0.00360443	0.00358429
30.4333	0.0035959	0.00358743
30.45	0.00358975	0.00359153
30.4667	0.00358801	0.00359401
30.4833	0.00359156	0.00359137
30.5	0.00359683	0.00358121
30.5167	0.00359847	0.00356126
30.5333	0.00359185	0.00353024
30.55	0.00357697	0.00349014
30.5667	0.00356083	0.00344686
30.5833	0.00355136	0.00340836
30.6	0.00354979	0.00338316
30.6167	0.00355215	0.00337841
30.6333	0.00355663	0.00339234
30.65	0.00356293	0.00341658
30.6667	0.00357003	0.00343983
30.6833	0.0035738	0.00345475
30.7	0.00356862	0.00345652
30.7167	0.00355177	0.00344331
30.7333	0.0035243	0.00341885
30.75	0.00349114	0.00339317
30.7667	0.00346005	0.00337414
30.7833	0.00344055	0.00336387
30.8	0.00344005	0.00336225
30.8167	0.00346253	0.00336742
30.8333	0.0035038	0.00337286
30.85	0.00355143	0.00337491
30.8667	0.00359085	0.00337286
30.8833	0.00361171	0.00336704
30.9	0.0036097	0.00335965
30.9167	0.00358934	0.00335376
30.9333	0.00356154	0.00335221
30.95	0.0035337	0.00335605
30.9667	0.00351224	0.00336513
30.9833	0.00350094	0.00337715
31	0.00350132	0.00338745
31.0167	0.00350864	0.00339203
31.0333	0.00351746	0.00338735
31.05	0.0035244	0.00337283
31.0667	0.00353053	0.00335455
31.0833	0.00353823	0.00334143
31.1	0.00354917	0.00334213
31.1167	0.00356262	0.00335924
31.1333	0.00357847	0.00338983
31.15	0.00359592	0.00342755
31.1667	0.00361395	0.00346226
31.1833	0.00363002	0.00348587
31.2	0.00363862	0.00349457
31.2167	0.00363562	0.00348816
31.2333	0.00361915	0.00346856
31.25	0.00359285	0.00344236
31.2667	0.00356493	0.00341673
31.2833	0.00354404	0.00339825
31.3	0.0035404	0.00339081
31.3167	0.00356004	0.00339436
31.3333	0.00360062	0.00340423
31.35	0.00365162	0.00341635
31.3667	0.00369756	0.00342467
31.3833	0.00372672	0.00342602
31.4	0.00373435	0.00342421
31.4167	0.00372426	0.00342326
31.4333	0.00370452	0.00342526
31.45	0.00368185	0.00343256
31.4667	0.00366375	0.00344383
31.4833	0.00365531	0.00345716
31.5	0.00365806	0.00346856
31.5167	0.00366774	0.00347516
31.5333	0.00367734	0.00347435
31.55	0.00368011	0.00346384
31.5667	0.00367384	0.00344445
31.5833	0.00366046	0.00342266
31.6	0.00364513	0.00340883
31.6167	0.00363321	0.00340852
31.6333	0.00362794	0.00341995
31.65	0.00363102	0.00343675
31.6667	0.00364225	0.00345385
31.6833	0.00365832	0.00346746
31.7	0.00367415	0.00347166
31.7167	0.00368335	0.00346286
31.7333	0.00368044	0.00344314
31.75	0.00366626	0.00341775
31.7667	0.00364604	0.00339298
31.7833	0.00362813	0.00337462
31.8	0.00362425	0.00336671
31.8167	0.00364163	0.00337026
31.8333	0.00367584	0.00338306
31.85	0.00371604	0.00339992
31.8667	0.00374894	0.00341565
31.8833	0.00376632	0.00342457
31.9	0.00376415	0.00342417
31.9167	0.00374324	0.00341534
31.9333	0.00370943	0.00340163
31.95	0.00367074	0.00338797
31.9667	0.00363424	0.00337965
31.9833	0.00360494	0.00337782
32	0.00358646	0.00338204
32.0167	0.00358031	0.00338895
32.0333	0.00358336	0.00339303
32.05	0.00358965	0.00339138
32.0667	0.00359223	0.00338466
32.0833	0.00358746	0.00337858
32.1	0.00357826	0.00338115
32.1167	0.00357115	0.00339634
32.1333	0.00356901	0.00342026
32.15	0.00357373	0.00344596
32.1667	0.00358484	0.00346966
32.1833	0.00360002	0.00348816
32.2	0.00361454	0.00349562
32.2167	0.00362101	0.00348894
32.2333	0.00361605	0.00347075
32.25	0.00360033	0.00344364
32.2667	0.00357673	0.00341537
32.2833	0.00355382	0.00339215
32.3	0.00354302	0.00337898
32.3167	0.00355203	0.00338068
32.3333	0.00357685	0.00339815
32.35	0.00360773	0.00342674
32.3667	0.00363622	0.00345855
32.3833	0.00365336	0.00348274
32.4	0.00365457	0.00349469
32.4167	0.00363994	0.00349622
32.4333	0.00361314	0.00349235
32.45	0.00358145	0.00348871
32.4667	0.00355284	0.00349025
32.4833	0.00353374	0.00349765
32.5	0.003526	0.00350814
32.5167	0.0035294	0.00351856
32.5333	0.00354035	0.00352516
32.55	0.00355484	0.00352332
32.5667	0.00356552	0.00351574
32.5833	0.0035666	0.00350902
32.6	0.00355713	0.00350992
32.6167	0.00354254	0.00352113
32.6333	0.00352912	0.00354304
32.65	0.00352228	0.00357165
32.6667	0.00352542	0.00360167
32.6833	0.00353675	0.00362923
32.7	0.00355172	0.00364914
32.7167	0.00356462	0.00365801
32.7333	0.00356927	0.00365662
32.75	0.00356262	0.00364754
32.7667	0.00354748	0.00363545
32.7833	0.00353413	0.00362584
32.8	0.003533	0.00362329
32.8167	0.00354733	0.00363044
32.8333	0.00357115	0.00364811
32.85	0.00359514	0.00367284
32.8667	0.00361245	0.00369646
32.8833	0.00361974	0.00371134
32.9	0.00361454	0.00371401
32.9167	0.00359673	0.00370128
32.9333	0.00356865	0.00367403
32.95	0.00353434	0.00363774
32.9667	0.00349512	0.00359423
32.9833	0.0034487	0.00354483
33	0.00339332	0.00349149
33.0167	0.00333183	0.00343816
33.0333	0.00326884	0.00338397
33.05	0.00320992	0.00332846
33.0667	0.00315704	0.00327279
33.0833	0.00310852	0.00321684
33.1	0.00306048	0.00315912
33.1167	0.00301044	0.00309894
33.1333	0.00296011	0.00303693
33.15	0.00290975	0.00297396
33.1667	0.00285473	0.00291114
33.1833	0.00279133	0.00284993
33.2	0.00271993	0.00278983
33.2167	0.00264385	0.00273034
33.2333	0.00256452	0.00267148
33.25	0.00248325	0.00261285
33.2667	0.00240183	0.00255415
33.2833	0.00232372	0.00249545
33.3	0.00225005	0.00243814
33.3167	0.00217903	0.00237746
[truncated: 401 more rows]

## Sheet: SFig3
time	vibF media	wt media	std
0.0166667	-2.5928e-07	-3.21865e-07	-8.9407e-08
0.0333333	-6.48201e-07	-1.04308e-06	-2.23517e-07
0.05	1.93715e-08	-2.37823e-06	-1.17719e-06
0.0666667	1.16378e-06	-4.66704e-06	-2.13087e-06
0.0833333	4.00841e-07	-7.36117e-06	-1.46329e-06
0.1	-2.10255e-06	-8.91089e-06	-7.00355e-07
0.116667	-5.17815e-06	-8.91089e-06	3.72529e-07
0.133333	-8.44449e-06	-8.91089e-06	1.06394e-06
0.15	-1.08525e-05	-8.91089e-06	1.92225e-06
0.166667	-1.16155e-05	-8.33869e-06	1.92225e-06
0.183333	-9.89884e-06	-7.95722e-06	1.44541e-06
0.2	-7.51465e-06	-6.9797e-06	2.5332e-07
0.216667	-5.17815e-06	-5.33462e-06	-2.23517e-07
0.233333	-2.72244e-06	-4.57168e-06	-2.23517e-07
0.25	2.10106e-07	-3.9041e-06	8.49366e-07
0.266667	2.02209e-06	-3.9041e-06	2.5332e-07
0.283333	2.21282e-06	-4.47631e-06	-2.23517e-07
0.3	3.05474e-07	-4.66704e-06	-2.23517e-07
0.316667	-3.69996e-06	-3.9041e-06	7.30157e-07
0.333333	-9.20743e-06	-3.9041e-06	9.68575e-07
0.35	-1.42142e-05	-3.9041e-06	1.82688e-06
0.366667	-1.80528e-05	-3.9041e-06	1.92225e-06
0.383333	-1.86726e-05	-2.25902e-06	1.92225e-06
0.4	-1.73375e-05	-2.32458e-07	1.44541e-06
0.416667	-1.62408e-05	1.10269e-06	4.91738e-07
0.433333	-1.49056e-05	2.15173e-06	-1.65403e-06
0.45	-1.29506e-05	3.24845e-06	-3.77595e-06
0.466667	-1.11386e-05	4.20213e-06	-5.32568e-06
0.483333	-1.05664e-05	4.08292e-06	-6.18398e-06
0.5	-9.70811e-06	2.62856e-06	-6.85155e-06
0.516667	-9.70811e-06	9.11951e-07	-7.13766e-06
0.533333	-9.89884e-06	-9.71556e-07	-6.75619e-06
0.55	-1.19016e-05	-3.52263e-06	-5.27799e-06
0.566667	-1.42381e-05	-5.97835e-06	-3.37064e-06
0.583333	-1.47149e-05	-7.57575e-06	-1.36793e-06
0.6	-1.47149e-05	-6.31213e-06	9.20892e-07
0.616667	-1.47149e-05	-3.9041e-06	1.92225e-06
0.633333	-1.37612e-05	-1.30534e-06	2.11299e-06
0.65	-1.25453e-05	1.86563e-06	1.92225e-06
0.666667	-1.09479e-05	5.63264e-06	1.54078e-06
0.683333	-1.00896e-05	8.70824e-06	-2.71201e-07
0.7	-9.32664e-06	1.01626e-05	-2.51234e-06
0.716667	-8.18223e-06	1.01626e-05	-4.03821e-06
0.733333	-8.08686e-06	9.39965e-06	-4.03821e-06
0.75	-1.00896e-05	8.06451e-06	-3.46601e-06
0.766667	-1.32367e-05	6.20484e-06	-1.55866e-06
0.783333	-1.6503e-05	4.5836e-06	1.89841e-06
0.8	-2.01032e-05	4.20213e-06	4.8548e-06
0.816667	-2.39655e-05	4.96507e-06	5.97537e-06
0.833333	-2.68266e-05	6.87242e-06	5.97537e-06
0.85	-2.85432e-05	9.75728e-06	5.1409e-06
0.866667	-2.78279e-05	1.21653e-05	3.92497e-06
0.883333	-2.60636e-05	1.45733e-05	2.01762e-06
0.9	-2.3441e-05	1.64092e-05	-8.67248e-07
0.916667	-1.9221e-05	1.70767e-05	-3.17991e-06
0.933333	-1.5001e-05	1.60277e-05	-5.49257e-06
0.95	-1.1687e-05	1.41442e-05	-6.18398e-06
0.966667	-9.80347e-06	1.14024e-05	-5.49257e-06
0.983333	-8.75443e-06	8.82745e-06	-3.46601e-06
1	-8.75443e-06	6.77705e-06	-2.22623e-06
1.01667	-9.23127e-06	6.10948e-06	-2.13087e-06
1.03333	-1.08525e-05	6.96778e-06	-1.17719e-06
1.05	-1.26883e-05	9.44734e-06	-9.86457e-07
1.06667	-1.24499e-05	1.22845e-05	-7.95722e-07
1.08333	-1.04711e-05	1.52647e-05	-1.7494e-06
1.1	-7.94381e-06	1.67906e-05	-3.17991e-06
1.11667	-5.27352e-06	1.8841e-05	-4.51505e-06
1.13333	-2.4125e-06	2.10345e-05	-5.23031e-06
1.15	7.82311e-07	2.2465e-05	-5.23031e-06
1.16667	4.04865e-06	2.36332e-05	-3.87132e-06
1.18333	6.0752e-06	2.48015e-05	-2.3216e-06
1.2	5.7891e-06	2.53737e-05	-7.00355e-07
1.21667	2.80887e-06	2.65181e-05	6.10948e-07
1.23333	4.96209e-07	2.93791e-05	1.25468e-06
1.25	9.73046e-07	3.57926e-05	3.35276e-06
1.26667	7.41035e-06	4.72128e-05	7.69198e-06
1.28333	2.6603e-05	6.41167e-05	1.11252e-05
1.3	7.28086e-05	8.57174e-05	1.1459e-05
1.31667	0.000137802	0.000101906	9.90927e-06
1.33333	0.000166412	9.69231e-05	1.51068e-05
1.35	0.000135036	7.50363e-05	3.80665e-05
1.36667	8.62315e-05	5.45323e-05	7.45922e-05
1.38333	5.33775e-05	4.22061e-05	0.000100103
1.4	3.55914e-05	3.38137e-05	0.000101009
1.41667	2.44811e-05	2.74956e-05	8.74907e-05
1.43333	1.68994e-05	2.30134e-05	7.30902e-05
1.45	1.12727e-05	2.05576e-05	6.35773e-05
1.46667	7.91103e-06	1.95086e-05	5.76884e-05
1.48333	7.21961e-06	1.94132e-05	5.24908e-05
1.5	7.69645e-06	2.07484e-05	4.98444e-05
1.51667	9.93759e-06	2.46108e-05	5.38975e-05
1.53333	1.41814e-05	3.27885e-05	6.77735e-05
1.55	2.30983e-05	4.68075e-05	9.12815e-05
1.56667	4.11227e-05	6.93142e-05	0.000125876
1.58333	8.22023e-05	0.000106341	0.000179401
1.6	0.000163265	0.000173908	0.000283876
1.61667	0.000285788	0.000288922	0.000492778
1.63333	0.0004137	0.00043183	0.000779644
1.65	0.000509115	0.000552493	0.00102426
1.66667	0.000578781	0.000641495	0.00118581
1.68333	0.000668688	0.000748617	0.00132391
1.7	0.000796886	0.000903302	0.00147852
1.71667	0.000924225	0.00105599	0.00164308
1.73333	0.00101211	0.00114673	0.00181297
1.75	0.0010612	0.00117021	0.00199377
1.76667	0.00109074	0.00115419	0.00216791
1.78333	0.00111479	0.00112692	0.00230869
1.8	0.00114052	0.00110372	0.00240609
1.81667	0.00117421	0.00109211	0.00245039
1.83333	0.0012022	0.00111104	0.00242759
1.85	0.00118656	0.0011622	0.00233089
1.86667	0.00113194	0.00124112	0.00217771
1.88333	0.00120291	0.00173059	0.00211708
1.9	0.00200657	0.00377393	0.00238761
1.91667	0.00416951	0.0077107	0.00282511
1.93333	0.0065988	0.0108835	0.00286471
1.95	0.00708746	0.0104348	0.002375
1.96667	0.00549047	0.00741141	0.00174219
1.98333	0.00346038	0.00443457	0.00124137
2	0.00199706	0.00248767	0.000907603
2.01667	0.0011518	0.00140341	0.000702968
2.03333	0.000711961	0.000844818	0.000588289
2.05	0.000494595	0.000566536	0.000528255
2.06667	0.00038919	0.000427109	0.000495973
2.08333	0.000337405	0.000356013	0.000477687
2.1	0.000308295	0.000319606	0.000467292
2.11667	0.000288911	0.000299937	0.000462046
2.13333	0.000275798	0.000288802	0.000459614
2.15	0.000266857	0.000282198	0.000455037
2.16667	0.000261708	0.000278622	0.000444713
2.18333	0.000259514	0.000277191	0.000426188
2.2	0.000259228	0.000278527	0.000398985
2.21667	0.000259228	0.000287396	0.000366369
2.23333	0.000260444	0.000318128	0.00033609
2.25	0.000263877	0.000377732	0.000313297
2.26667	0.000269504	0.000437123	0.000299993
2.28333	0.000271721	0.000449902	0.000294748
2.3	0.000263377	0.000411349	0.000293985
2.31667	0.000246187	0.000359231	0.000293985
2.33333	0.000230189	0.000322324	0.000291958
2.35	0.000222941	0.000300533	0.00028638
2.36667	0.000223513	0.000282103	0.000277391
2.38333	0.000222845	0.000264317	0.000267687
2.4	0.000216503	0.000252301	0.000259796
2.41667	0.000208016	0.000250083	0.000256649
2.43333	0.000203438	0.000255614	0.000280181
2.45	0.000204916	0.00026136	0.000359049
2.46667	0.000208612	0.000260741	0.000459734
2.48333	0.000208207	0.00025242	0.000537887
2.5	0.000201388	0.000241596	0.000620905
2.51667	0.000192209	0.000234109	0.000746503
2.53333	0.000195713	0.000243503	0.00089356
2.55	0.000251003	0.000299603	0.00102347
2.56667	0.000384159	0.000415808	0.00111579
2.58333	0.00056798	0.00056439	0.00115365
2.6	0.000731511	0.000691634	0.00115308
2.61667	0.000815268	0.000754982	0.0011418
2.63333	0.00081069	0.000750118	0.00110618
2.65	0.000743528	0.00069719	0.00101172
2.66667	0.00065188	0.000616628	0.000856772
2.68333	0.000563808	0.000522643	0.000676313
2.7	0.000490995	0.00042792	0.000507084
2.71667	0.000432773	0.000345475	0.000373378
2.73333	0.000383086	0.000285059	0.000282088
2.75	0.00033762	0.000246197	0.000226679
2.76667	0.000295301	0.000224739	0.0001964
2.78333	0.000256891	0.000216728	0.000183216
2.8	0.000225706	0.000218421	0.000179401
2.81667	0.000202413	0.000224716	0.000180259
2.83333	0.000186296	0.000232536	0.000182787
2.85	0.000177307	0.000241596	0.000187388
2.86667	0.000175686	0.000250417	0.0001928
2.88333	0.000178809	0.000255924	0.000195757
2.9	0.000183411	0.000257164	0.000194898
2.91667	0.000189181	0.000255924	0.000188294
2.93333	0.000194784	0.000251609	0.000178376
2.95	0.000198479	0.000245792	0.000169292
2.96667	0.000199385	0.00024069	0.000163379
2.98333	0.000200053	0.000237042	0.000161043
3	0.000201865	0.000234872	0.000162306
3.01667	0.000205322	0.000233465	0.000169983
3.03333	0.000206776	0.000231177	0.000188175
3.05	0.000203104	0.000228387	0.000219408
3.06667	0.00019557	0.000225669	0.000262299
3.08333	0.000186105	0.00022307	0.000313511
3.1	0.000177808	0.000220877	0.000363413
3.11667	0.000171395	0.000220209	0.00040001
3.13333	0.000166865	0.000220591	0.000412026
3.15	0.000164814	0.000223714	0.000396577
3.16667	0.000163765	0.000233918	0.000358882
3.18333	0.000161906	0.000258619	0.000310794
3.2	0.000161238	0.000303894	0.000263205
3.21667	0.000161238	0.000373823	0.000223485
3.23333	0.00016367	0.000470501	0.000194159
3.25	0.000176998	0.000589329	0.000174156
3.26667	0.000209613	0.000721127	0.000161496
3.28333	0.000266428	0.000847298	0.000155106
3.3	0.000350137	0.000934416	0.000154033
3.31667	0.00045981	0.000944287	0.000156418
3.33333	0.000588198	0.000864416	0.000160304
3.35	0.00072362	0.000725609	0.000163236
3.36667	0.000843497	0.00058313	0.000163808
3.38333	0.00090992	0.0004767	0.000164405
3.4	0.000881071	0.000411779	0.000164524
3.41667	0.000752969	0.000375181	0.000162855
3.43333	0.000579901	0.000352413	0.000160232
3.45	0.000429006	0.000335747	0.000157371
3.46667	0.000327797	0.000320989	0.000155464
3.48333	0.000267287	0.000307637	0.000154629
3.5	0.000232025	0.000295931	0.000153795
3.51667	0.000211401	0.000287706	0.000153795
3.53333	0.000199576	0.000283152	0.000154391
3.55	0.000194855	0.000282294	0.000156131
3.56667	0.000194664	0.000284296	0.000159493
3.58333	0.000198288	0.000288612	0.000165287
3.6	0.000205489	0.000293142	0.000173369
3.61667	0.00021431	0.00029574	0.000184265
3.63333	0.000222607	0.000296027	0.000196114
3.65	0.000229998	0.000295073	0.000207177
3.66667	0.000235005	0.00029245	0.000215903
3.68333	0.000237294	0.000290829	0.000221792
3.7	0.000238247	0.000291806	0.000224176
3.71667	0.000239225	0.000298125	0.000223222
3.73333	0.000241442	0.000313622	0.000219074
3.75	0.000246091	0.000339013	0.00021266
3.76667	0.000253935	0.000372106	0.000204507
3.78333	0.000265069	0.000406629	0.00019578
3.8	0.000279994	0.000436288	0.000188318
3.81667	0.000298591	0.000456697	0.000182381
3.83333	0.000320406	0.000466329	0.000178257
3.85	0.000340791	0.000467783	0.000176922
3.86667	0.000355501	0.000465351	0.000177494
3.88333	0.000364085	0.0004659	0.000178447
3.9	0.000368138	0.000474936	0.000178829
3.91667	0.000371094	0.000494915	0.000178829
3.93333	0.000380011	0.00052672	0.000178161
3.95	0.000402708	0.000574952	0.000177875
3.96667	0.000451179	0.000647312	0.00017654
3.98333	0.000539871	0.000755197	0.000175014
4	0.000681372	0.000907189	0.000174776
4.01667	0.000878115	0.0010979	0.000175801
4.03333	0.00111553	0.00130654	0.000179568
4.05	0.00136666	0.00151432	0.00018858
4.06667	0.0016273	0.00175813	0.00020217
4.08333	0.0020158	0.00224181	0.00021998
4.1	0.00296051	0.00352343	0.000242987
4.11667	0.00546801	0.00673109	0.000269213
4.13333	0.0112985	0.0135847	0.000295797
4.15	0.0226966	0.0259032	0.000321785
4.16667	0.0414223	0.0445401	0.000345197
4.18333	0.0673427	0.0683011	0.000362697
4.2	0.0975145	0.0937001	0.000373092
4.21667	0.126743	0.116032	0.000377527
4.23333	0.149536	0.131236	0.000378862
4.25	0.162191	0.137336	0.000378385
4.26667	0.163762	0.134666	0.000376025
4.28333	0.155645	0.125069	0.000372997
4.3	0.140462	0.11089	0.000371376
4.31667	0.121088	0.0943479	0.000369135
4.33333	0.100153	0.0772989	0.000366107
4.35	0.0798251	0.0612025	0.000363079
4.36667	0.0616584	0.0470743	0.000359765
4.38333	0.0464761	0.0354239	0.000357309
4.4	0.0344534	0.0262961	0.000355974
4.41667	0.0253202	0.0194107	0.000356546
4.43333	0.0185807	0.0143416	0.000361267
4.45	0.0136979	0.0106631	0.000370708
4.46667	0.0101966	0.00801931	0.00038487
4.48333	0.00770239	0.00613292	0.000404778
4.5	0.00593681	0.0047973	0.000430694
4.51667	0.00469362	0.0038606	0.000461164
4.53333	0.00382409	0.00321201	0.0004949
4.55	0.00322151	0.00277124	0.000530997
4.56667	0.0028095	0.00248421	0.000566068
4.58333	0.00253493	0.0023196	0.000597396
4.6	0.00236146	0.00225843	0.000622597
4.61667	0.00226461	0.00228704	0.000638166
4.63333	0.00222623	0.0023897	0.000646082
4.65	0.00223009	0.00254133	0.000647131
4.66667	0.00225582	0.00270482	0.000642505
4.68333	0.0022808	0.00284029	0.000633374
4.7	0.00228624	0.00291582	0.000622192
4.71667	0.00225639	0.00291422	0.000611392
4.73333	0.00218606	0.00283561	0.000601497
4.75	0.00207929	0.00269287	0.000593463
4.76667	0.00194709	0.00250922	0.000588718
4.78333	0.00180506	0.00231388	0.000587001
4.8	0.00167141	0.00213781	0.000586525
4.81667	0.00156428	0.00201288	0.000584379
4.83333	0.0014987	0.00196372	0.000578895
4.85	0.00148305	0.001998	0.00056819
4.86667	0.00151691	0.0021029	0.000552002
4.88333	0.00158739	0.00224662	0.000532284
4.9	0.0016715	0.00238741	0.000511184
4.91667	0.00174319	0.00248485	0.00049049
4.93333	0.00178101	0.00251265	0.000471297
4.95	0.00177281	0.0024658	0.000454488
4.96667	0.00171749	0.00235592	0.000440589
4.98333	0.00162239	0.0022038	0.000427857
5	0.00150234	0.00203162	0.000414887
5.01667	0.00137219	0.00185712	0.000401488
5.03333	0.00124511	0.00169514	0.000386658
5.05	0.00113155	0.00155593	0.000369397
5.06667	0.0010384	0.00144702	0.00034987
5.08333	0.000970216	0.00137058	0.000329796
5.1	0.000928803	0.00132862	0.000311485
5.11667	0.000912495	0.00131953	0.000296584
5.13333	0.00091631	0.00133932	0.000285688
5.15	0.0009335	0.00138157	0.000278965
5.16667	0.000957127	0.00143982	0.00027577
5.18333	0.000981612	0.00150574	0.000274912
5.2	0.000999875	0.00156859	0.000276056
5.21667	0.00100784	0.00161779	0.000277296
5.23333	0.00100319	0.00164362	0.000277487
5.25	0.000986905	0.00163851	0.000275484
5.26667	0.000960584	0.00160111	0.000271121
5.28333	0.000926299	0.00153542	0.000263563
5.3	0.000887294	0.00144873	0.000254384
5.31667	0.000845213	0.00134764	0.000243464
5.33333	0.000799318	0.00123978	0.000232592
5.35	0.000752278	0.00113245	0.000224105
5.36667	0.000706406	0.00103231	0.000217882
5.38333	0.000663586	0.000943595	0.000213304
5.4	0.000625773	0.000868422	0.000210419
5.41667	0.000594993	0.000808388	0.000209823
5.43333	0.000572701	0.000763136	0.000209823
5.45	0.000559683	0.000730735	0.000211135
5.46667	0.000557871	0.000710613	0.000212637
5.48333	0.000565715	0.000703484	0.000214163
5.5	0.000584216	0.000709921	0.000215522
5.51667	0.000611325	0.000727803	0.00021793
5.53333	0.000646491	0.000755316	0.000221077
5.55	0.000687929	0.000790626	0.000225082
5.56667	0.00073299	0.000831705	0.000229469
5.58333	0.000778385	0.000875407	0.000233808
5.6	0.000819798	0.000918442	0.000238124
5.61667	0.00085332	0.000957733	0.000241652
5.63333	0.000878115	0.000992805	0.000244108
5.65	0.000897188	0.00102332	0.000244871
5.66667	0.000913306	0.00105329	0.000244871
5.68333	0.000929089	0.00108832	0.000244299
5.7	0.000948973	0.00113476	0.000242487
5.71667	0.000977273	0.00120202	0.000239292
5.73333	0.00101769	0.00129924	0.000234905
5.75	0.00107522	0.00143402	0.000230685
5.76667	0.0011528	0.0016106	0.000227109
5.78333	0.00124905	0.0018267	0.000223795
5.8	0.00135679	0.00207251	0.000220862
5.81667	0.00147082	0.00233343	0.000218597
5.83333	0.00158243	0.00258861	0.000217167
5.85	0.00168211	0.00281375	0.000216141
5.86667	0.00175991	0.00298589	0.000216976
5.88333	0.00180649	0.00308703	0.000218311
5.9	0.00181706	0.00310882	0.000220028
5.91667	0.00179	0.00305322	0.000222746
5.93333	0.00172939	0.00293041	0.000225988
5.95	0.00164246	0.0027546	0.000230995
5.96667	0.00153818	0.00254262	0.000236908
5.98333	0.00142481	0.00231312	0.000244156
6	0.00131108	0.00208591	0.000252977
6.01667	0.00120489	0.00187889	0.000262895
6.03333	0.00111241	0.00170482	0.000273886
6.05	0.001039	0.00157202	0.000285497
6.06667	0.000988622	0.00148552	0.000296989
6.08333	0.000964995	0.00144749	0.00030829
6.1	0.000968476	0.0014576	0.000318185
6.11667	0.000998206	0.00151225	0.000325289
6.13333	0.00105109	0.00160378	0.000328413
6.15	0.00112118	0.00172132	0.000327078
6.16667	0.00120289	0.00185211	0.000321665
6.18333	0.00128872	0.0019827	0.000313297
6.2	0.0013695	0.0021004	0.000303402
6.21667	0.00143816	0.00219625	0.000293389
6.23333	0.00148937	0.00226777	0.000283876
6.25	0.00152199	0.0023181	0.000275078
6.26667	0.0015378	0.0023553	0.000267687
6.28333	0.00154228	0.00239051	0.000262395
6.3	0.0015424	0.00243519	0.000257388
6.31667	0.00154492	0.00249792	0.000251499
6.33333	0.0015557	0.00258406	0.000243369
6.35	0.00157752	0.00269192	0.000233904
6.36667	0.0016088	0.00281254	0.000224605
6.38333	0.00164728	0.00293182	0.000215974
6.4	0.0016859	0.00303372	0.000208274
6.41667	0.00171802	0.00310128	0.000201693
6.43333	0.00173342	0.00312253	0.000197139
6.45	0.00172484	0.00309232	0.000194636
6.46667	0.00168881	0.00301231	0.000194326
6.48333	0.0016273	0.00289014	0.000195828
6.5	0.00154469	0.00273553	0.000198284
6.51667	0.00144775	0.00255621	0.00020124
6.53333	0.00134465	0.00236102	0.00020465
6.55	0.00124235	0.00215836	0.000208679
6.56667	0.00114529	0.00195666	0.000212994
6.58333	0.0010564	0.00176302	0.000218263
6.6	0.000976582	0.0015827	0.000225416
6.61667	0.000905915	0.00141891	0.0002345
6.63333	0.000843521	0.00127402	0.000246468
6.65	0.000787754	0.00114928	0.000261918
6.66667	0.000737305	0.00104428	0.000280467
6.68333	0.000692005	0.000959307	0.000300899
6.7	0.000652094	0.000894314	0.000320283
6.71667	0.000618906	0.000847489	0.00033721
6.73333	0.000593491	0.000814229	0.000351492
6.75	0.00057499	0.000791317	0.000361982
6.76667	0.000563498	0.000776106	0.000368491
6.78333	0.000559016	0.000765973	0.000371566
6.8	0.000559969	0.000758439	0.00037128
6.81667	0.000562449	0.000750309	0.00036923
6.83333	0.000564881	0.000739223	0.000367037
6.85	0.000565358	0.000725848	0.000365177
6.86667	0.000563617	0.000711113	0.000362602
6.88333	0.000557823	0.000696307	0.000358382
6.9	0.000547667	0.000682813	0.000353375
6.91667	0.000535603	0.000670105	0.000348368
6.93333	0.00052361	0.000657922	0.000342479
6.95	0.000513168	0.00064674	0.000335184
6.96667	0.000506182	0.00063749	0.000327292
6.98333	0.000503559	0.000628001	0.000318876
7	0.000504608	0.000619036	0.000311294
7.01667	0.00050716	0.000610334	0.000305405
7.03333	0.000510092	0.000602013	0.000300613
7.05	0.000512905	0.000592595	0.000296465
7.06667	0.000514336	0.00058263	0.000292769
7.08333	0.000514336	0.000573212	0.000290886
7.1	0.00051312	0.000565487	0.00029079
7.11667	0.000511523	0.000560004	0.000289932
7.13333	0.000510474	0.000558049	0.000288978
7.15	0.000512882	0.00056029	0.000288978
7.16667	0.000520702	0.000567418	0.000289455
7.18333	0.000534029	0.000579315	0.000288048
7.2	0.000551577	0.000595027	0.000286356
7.21667	0.000572892	0.000613028	0.000284925
7.23333	0.000595518	0.000632101	0.000282851
7.25	0.000617786	0.000652033	0.000280491
7.26667	0.000637789	0.000671011	0.000278369
7.28333	0.000654693	0.000690132	0.000276723
7.3	0.000668521	0.000709492	0.000274816
7.31667	0.000678678	0.000727922	0.00027329
7.33333	0.000687499	0.000747711	0.00027329
7.35	0.000697704	0.000771195	0.000274435
7.36667	0.000711389	0.000798613	0.000275961
7.38333	0.000729294	0.000830013	0.0002772
7.4	0.00075049	0.000864822	0.000279012
7.41667	0.00077538	0.000901514	0.000281849
7.43333	0.000802894	0.000938422	0.000286165
7.45	0.000831385	0.00097273	0.000291506
7.46667	0.000860305	0.00100482	0.0002983
7.48333	0.000890203	0.00103651	0.000306812
7.5	0.000923701	0.00106934	0.000316158
7.51667	0.000962968	0.00110751	0.000325385
7.53333	0.0010117	0.00115665	0.000335088
7.55	0.00107491	0.00122133	0.000343195
7.56667	0.00115389	0.0013013	0.00034937
7.58333	0.0012453	0.00139368	0.000353947
7.6	0.00134198	0.00149398	0.000356737
7.61667	0.00143659	0.00159374	0.000354686
7.63333	0.00152082	0.00168241	0.000349489
7.65	0.0015856	0.00175126	0.000342074
7.66667	0.00162448	0.00179001	0.000332394
7.68333	0.0016334	0.00179251	0.000322381
7.7	0.00161178	0.0017598	0.000312391
7.71667	0.00156202	0.00169783	0.000302616
7.73333	0.00148949	0.0016146	0.00029377
7.75	0.00140171	0.00151816	0.000285354
7.76667	0.00130639	0.00141781	0.000277868
7.78333	0.00121078	0.00132042	0.000272098
7.8	0.00112142	0.0012306	0.000266614
7.81667	0.00104229	0.00115071	0.000260606
7.83333	0.000974079	0.00108226	0.000253859
7.85	0.000916572	0.0010233	0.000245371
7.86667	0.000869198	0.000971776	0.000235406
7.88333	0.000830479	0.000924617	0.000225511
7.9	0.000798602	0.000879723	0.000216761
7.91667	0.000770087	0.000836808	0.000209394
7.93333	0.000743623	0.000796109	0.000203958
7.95	0.000718613	0.000757796	0.000201383
7.96667	0.000695701	0.000724918	0.000201002
7.98333	0.000677104	0.000699025	0.000202242
8	0.000663801	0.000681621	0.000203863
8.01667	0.000658532	0.000675207	0.000204817
8.03333	0.000664087	0.000679714	0.000204721
8.05	0.000681706	0.000693899	0.0002031
8.06667	0.000713368	0.000716621	0.000199786
8.08333	0.000758167	0.000746542	0.000196424
8.1	0.000813504	0.000780517	0.000193659
8.11667	0.000875802	0.00081411	0.00019156
8.13333	0.00093741	0.000844199	0.000191656
8.15	0.00098979	0.000868732	0.000194493
8.16667	0.00102629	0.000885445	0.0001995
8.18333	0.00104262	0.000893742	0.000205579
8.2	0.00103991	0.000892836	0.00021216
8.21667	0.00102009	0.000883609	0.000218883
8.23333	0.000984879	0.000866419	0.000224796
8.25	0.000940104	0.000842315	0.000228992
8.26667	0.000893302	0.000813609	0.000231829
8.28333	0.000848027	0.000784618	0.000233236
8.3	0.000806494	0.000756103	0.000233904
8.31667	0.00077147	0.000732547	0.000235143
8.33333	0.000744601	0.000715524	0.000237241
8.35	0.000724168	0.000705939	0.000241676
8.36667	0.000710435	0.000705844	0.000248566
8.38333	0.000704737	0.0007186	0.000256005
8.4	0.000706406	0.000744015	0.000263277
8.41667	0.000716277	0.000780612	0.00027031
8.43333	0.000734992	0.000826055	0.00027453
8.45	0.00076098	0.000876409	0.000275865
8.46667	0.000792189	0.000928384	0.000275484
8.48333	0.000827809	0.000977641	0.000273648
8.5	0.000865026	0.00102063	0.000270572
8.51667	0.000900407	0.00105649	0.000267592
8.53333	0.00093071	0.00108481	0.000265852
8.55	0.000954218	0.00110553	0.00026547
8.56667	0.000969572	0.00111969	0.000265947
8.58333	0.000976439	0.00113061	0.00026783
8.6	0.000974698	0.00114241	0.000269523
8.61667	0.00096819	0.00115593	0.000269905
8.63333	0.000959511	0.00116912	0.000269523
8.65	0.000952621	0.00117963	0.000266996
8.66667	0.000950404	0.00118838	0.000263205
8.68333	0.000951929	0.00119551	0.000257888
8.7	0.000956102	0.00119896	0.000251689
8.71667	0.000962372	0.00119813	0.000244966
8.73333	0.000966425	0.0011926	0.000239006
8.75	0.00096571	0.00118352	0.000234857
8.76667	0.000960989	0.00117243	0.000233904
8.78333	0.00095162	0.0011617	0.000233904
8.8	0.000938697	0.00115383	0.00023295
8.81667	0.000923796	0.00114813	0.000232664
8.83333	0.000909634	0.0011437	0.000232282
8.85	0.000898285	0.00114003	0.000232759
8.86667	0.000890203	0.00113443	0.000231877
8.88333	0.000885983	0.00112677	0.000230327
8.9	0.00088398	0.00111762	0.000228038
8.91667	0.000881572	0.00110593	0.000225249
8.93333	0.000877304	0.00109182	0.00022389
8.95	0.00087132	0.00107761	0.000224271
8.96667	0.000864168	0.00106693	0.000226179
8.98333	0.000856705	0.00106159	0.00022842
9	0.000848813	0.0010624	0.000230661
9.01667	0.000841708	0.00106972	0.000232855
9.03333	0.000837679	0.00108312	0.000234762
9.05	0.000839825	0.00110212	0.000236407
9.06667	0.000849695	0.0011236	0.000237003
9.08333	0.000865789	0.00114654	0.00023593
9.1	0.000885315	0.0011679	0.000234667
9.11667	0.000905295	0.00118342	0.000232449
9.13333	0.000923009	0.00119048	0.000229946
9.15	0.000935288	0.00118869	0.000228324
9.16667	0.000938912	0.00117822	0.000227943
9.18333	0.000933595	0.00115853	0.000228611
9.2	0.000919814	0.00113221	0.000229278
9.21667	0.000898595	0.00110231	0.00023109
9.23333	0.000873752	0.00107163	0.000233904
9.25	0.000849481	0.00104192	0.000236097
9.26667	0.000828691	0.0010155	0.000238052
9.28333	0.000812812	0.000994521	0.000239483
9.3	0.000800915	0.000980717	0.000241438
9.31667	0.00079331	0.000975615	0.000244966
9.33333	0.000792046	0.000981408	0.000250092
9.35	0.000797672	0.000999027	0.000256792
9.36667	0.000807925	0.00102814	0.000265399
9.38333	0.000821896	0.0010675	0.000275794
9.4	0.000837822	0.00111549	0.000289074
9.41667	0.000854607	0.00116709	0.000304905
9.43333	0.000872107	0.0012183	0.000322476
9.45	0.000888629	0.00126494	0.000341883
9.46667	0.000903077	0.0013048	0.000361887
9.48333	0.000914402	0.00133331	0.000382367
9.5	0.000921126	0.00134664	0.000401989
9.51667	0.000922175	0.00134423	0.000420013
9.53333	0.000915308	0.00132502	0.000435892
9.55	0.000900956	0.00129002	0.000449792
9.56667	0.000880881	0.00124248	0.000461784
9.58333	0.000853796	0.00118671	0.000471392
9.6	0.000821371	0.00112713	0.000479093
9.61667	0.000786205	0.0010685	0.000484529
9.63333	0.000751372	0.0010124	0.000487724
9.65	0.000720091	0.000961596	0.000488773
9.66667	0.000693579	0.00091899	0.000487533
9.68333	0.000672598	0.000884014	0.000482121
9.7	0.00065598	0.000855309	0.000474468
9.71667	0.000644298	0.000832683	0.000465384
9.73333	0.000637098	0.000816089	0.000454584
9.75	0.000633307	0.000803095	0.000442115
9.76667	0.00063159	0.000793868	0.000429073
9.78333	0.000631399	0.000788027	0.000416365
9.8	0.000630112	0.000786215	0.000404087
9.81667	0.000628777	0.000786978	0.000392595
9.83333	0.000628586	0.000791007	0.000383773
9.85	0.000629635	0.000798899	0.000376692
9.86667	0.000632139	0.000811702	0.00037171
9.88333	0.000638123	0.00082913	0.000368372
9.9	0.000649185	0.000850779	0.000366941
9.91667	0.000663872	0.000877696	0.000367132
9.93333	0.000681491	0.000908119	0.000369063
9.95	0.000701399	0.000940305	0.000372616
9.96667	0.000722309	0.000971395	0.00037829
9.98333	0.000742288	0.000997835	0.000387469
10	0.000760908	0.00101729	0.000399366
10.0167	0.000776119	0.0010294	0.000413695
10.0333	0.000787564	0.00103703	0.000430694
10.05	0.000795098	0.0010418	0.000450793
10.0667	0.000799461	0.00104299	0.000472775
10.0833	0.000801392	0.00104004	0.000494877
10.1	0.000800486	0.00103551	0.000516596
10.1167	0.000796695	0.00103024	0.000534597
10.1333	0.000791092	0.00102399	0.0005474
10.15	0.000783487	0.0010155	0.000555864
10.1667	0.000774808	0.00100313	0.000560346
10.1833	0.00076458	0.000986415	0.00056254
10.2	0.000751777	0.00096522	0.000562921
10.2167	0.000737305	0.000941426	0.000562015
10.2333	0.000721069	0.000917298	0.00055944
10.25	0.000702997	0.000895029	0.000556675
10.2667	0.000684686	0.000874406	0.000553289
10.2833	0.000668307	0.000856119	0.000549403
10.3	0.000653405	0.000840193	0.000544301
10.3167	0.000639601	0.000827032	0.000535575
10.3333	0.000627799	0.000816613	0.000522772
10.35	0.000618191	0.000806981	0.000506797
10.3667	0.000610967	0.000797111	0.000487891
10.3833	0.000605913	0.000785714	0.000466982
10.4	0.000601526	0.000773484	0.000446382
10.4167	0.000597878	0.000760824	0.000428286
10.4333	0.000596352	0.000749904	0.000412503
10.45	0.000597306	0.000744182	0.000399271
10.4667	0.000603028	0.000745684	0.000390092
10.4833	0.000612684	0.000757009	0.000383869
10.5	0.000625892	0.00077911	0.000379363
10.5167	0.000643988	0.00080989	0.000374404
10.5333	0.000667663	0.000847703	0.000369206
10.55	0.00069408	0.00089162	0.000362888
10.5667	0.000723	0.000937539	0.000356165
10.5833	0.000754471	0.000981528	0.000349584
10.6	0.000785489	0.00102101	0.000343075
10.6167	0.000812025	0.0010546	0.000338379
10.6333	0.000832887	0.00108252	0.000336328
10.65	0.000848217	0.00110512	0.000336233
10.6667	0.000858279	0.00112341	0.000337091
10.6833	0.000864001	0.00113784	0.000338235
10.7	0.000866146	0.00115102	0.000338808
10.7167	0.000864311	0.0011623	0.000337854
10.7333	0.000859471	0.00116814	0.000335208
10.75	0.00085301	0.00116783	0.000329009
10.7667	0.000846024	0.00116101	0.000320378
10.7833	0.000838085	0.00114713	0.000310698
10.8	0.000828095	0.00112673	0.00030252
10.8167	0.000817008	0.00110093	0.000294867
10.8333	0.000805397	0.00107253	0.000288668
10.85	0.000793476	0.0010443	0.000285307
10.8667	0.000781103	0.0010197	0.000284925
10.8833	0.000769801	0.00100134	0.000286642
10.9	0.000760169	0.00099023	0.000289026
10.9167	0.000752707	0.000986248	0.00028955
10.9333	0.000747557	0.000987131	0.000287739
10.95	0.000745173	0.000990492	0.000285593
10.9667	0.000744887	0.000993544	0.000281659
10.9833	0.000746413	0.000993353	0.000276461
11	0.00074925	0.000989705	0.000272408
11.0167	0.000752087	0.000982386	0.000269714
11.0333	0.000753517	0.000972611	0.000268951
11.05	0.000752564	0.000962931	0.000270191
11.0667	0.000749059	0.000955302	0.000273719
11.0833	0.000744314	0.000952154	0.000277773
11.1	0.000739808	0.000954324	0.000280491
11.1167	0.000737257	0.000962716	0.000281444
11.1333	0.000738378	0.00097602	0.000280967
11.15	0.000743504	0.000992805	0.000279418
11.1667	0.000753279	0.00101131	0.00027577
11.1833	0.000768514	0.00102993	0.000270095
11.2	0.000790019	0.0010484	0.000263181
11.2167	0.000817175	0.00106862	0.000256482
11.2333	0.000848503	0.00109172	0.000252166
11.25	0.000882287	0.0011189	0.000251117
11.2667	0.000918527	0.00115412	0.000253525
11.2833	0.000959177	0.00120032	0.000256673
11.3	0.00100622	0.00125971	0.0002597
11.3167	0.00105929	0.00133169	0.000262919
11.3333	0.00111799	0.00141242	0.000264707
11.35	0.0011832	0.00149761	0.00026404
11.3667	0.001253	0.00158241	0.00026187
11.3833	0.0013257	0.00166283	0.000258723
11.4	0.00139939	0.00173412	0.000255647
11.4167	0.00147011	0.00179356	0.000253835
11.4333	0.0015326	0.00184131	0.000252977
11.45	0.00158245	0.0018796	0.000254217
11.4667	0.001616	0.00191124	0.000257388
11.4833	0.00163338	0.00193804	0.000261179
11.5	0.00163786	0.00196222	0.000264707
11.5167	0.0016335	0.00198413	0.000267926
11.5333	0.00162398	0.00200048	0.000268856
11.55	0.0016102	0.00200725	0.000266686
11.5667	0.00159428	0.00200158	0.000262705
11.5833	0.0015763	0.001982	0.000256601
11.6	0.00155532	0.00194643	0.000250402
11.6167	0.00152971	0.00189632	0.000244871
11.6333	0.00149729	0.00183321	0.000240245
11.65	0.00145373	0.00175994	0.000239101
11.6667	0.00139823	0.0016811	0.000240818
11.6833	0.001334	0.0016017	0.000243226
11.7	0.00126569	0.00152615	0.000245348
11.7167	0.0011981	0.00145543	0.000247493
11.7333	0.0011337	0.00138772	0.000248924
11.75	0.0010734	0.00132092	0.000248137
11.7667	0.00101823	0.00125631	0.000245443
11.7833	0.000969382	0.0011931	0.000241461
11.8	0.000926633	0.00113123	0.000237671
11.8167	0.000889702	0.00107241	0.000235811
11.8333	0.00085661	0.00101808	0.00023593
11.85	0.00082459	0.000969106	0.000237671
11.8667	0.000793286	0.000929004	0.000240436
11.8833	0.000763603	0.000899822	0.000244108
11.9	0.000737281	0.000881988	0.000247064
11.9167	0.000716014	0.000873786	0.00024921
11.9333	0.000701399	0.000872237	0.000250641
11.95	0.000694008	0.000874811	0.000250259
11.9667	0.000692768	0.000879699	0.00024747
11.9833	0.000697608	0.000885493	0.000242868
12	0.000708099	0.000889355	0.000237694
12.0167	0.000720282	0.00088883	0.000232711
12.0333	0.00073082	0.000884801	0.000229469
12.05	0.000737257	0.00087772	0.000228897
12.0667	0.000737925	0.000868899	0.000230041
12.0833	0.000733991	0.000862318	0.000233617
12.1	0.000727911	0.000860125	0.000237933
12.1167	0.000721903	0.000860602	0.000240245
12.1333	0.000717063	0.000862938	0.000240818
12.15	0.000715323	0.000865799	0.000240341
12.1667	0.000716563	0.000868183	0.00023872
12.1833	0.000721808	0.000869185	0.00023717
12.2	0.000730105	0.00086816	0.000234762
12.2167	0.000741215	0.00086413	0.000232044
12.2333	0.000752373	0.000859028	0.0002314
12.25	0.000761457	0.000853711	0.000233904
12.2667	0.000766917	0.000850397	0.000237027
12.2833	0.000768252	0.000851089	0.000240651
12.3	0.000769205	0.000856525	0.00024468
12.3167	0.000768252	0.000865132	0.000247374
12.3333	0.000768442	0.000874192	0.000248733
12.35	0.000771113	0.000882226	0.000248447
12.3667	0.000776191	0.000889021	0.000245443
12.3833	0.000783105	0.000892073	0.000240484
12.4	0.000790782	0.000889021	0.000234905
12.4167	0.000796886	0.000878602	0.000230494
12.4333	0.000799055	0.000862032	0.000228229
12.45	0.000794406	0.00084129	0.00022842
12.4667	0.000783487	0.000819427	0.000231495
12.4833	0.000767393	0.000799614	0.000236598
12.5	0.000748916	0.000784212	0.000242558
12.5167	0.000731917	0.000774509	0.000248566
12.5333	0.000719185	0.00077036	0.000254169
12.55	0.000712891	0.000771934	0.000259677
12.5667	0.000714703	0.000778013	0.000264135
12.5833	0.000727601	0.000789815	0.000267091
12.6	0.000750561	0.00080722	0.000271097
12.6167	0.000783105	0.000830704	0.000277272
12.6333	0.000821991	0.000860316	0.00028638
12.65	0.000865693	0.000896126	0.00029768
12.6667	0.000912018	0.000939256	0.000311866
12.6833	0.000958367	0.000991041	0.000327197
12.7	0.0010034	0.00105134	0.000342193
12.7167	0.0010467	0.00111862	0.000355664
12.7333	0.00108919	0.00118981	0.000366893
12.75	0.00113089	0.00126489	0.000374904
12.7667	0.0011723	0.001346	0.000379816
12.7833	0.00121202	0.00143789	0.000381962
12.8	0.00124881	0.0015498	0.000381365
12.8167	0.00128069	0.0016945	0.000380293
12.8333	0.00130672	0.00188633	0.000379816
12.85	0.00132699	0.00214289	0.000380293
12.8667	0.00134461	0.00248461	0.000383201
12.8833	0.00136349	0.00292793	0.000386587
12.9	0.00138838	0.00348433	0.00038859
12.9167	0.00142321	0.00414942	0.000389829
12.9333	0.00146904	0.00490361	0.000389543
12.95	0.00152499	0.00571275	0.000387397
12.9667	0.00158999	0.00652865	0.000382462
12.9833	0.00166061	0.00729325	0.000376406
13	0.00173168	0.00794655	0.000371209
13.0167	0.00179634	0.00843678	0.000368085
13.0333	0.00184452	0.00872942	0.000367323
13.05	0.0018707	0.00881463	0.000369778
13.0667	0.00187347	0.0087045	0.000375405
13.0833	0.00185401	0.00842627	0.000383368
13.1	0.00181632	0.00801056	0.00039207
13.1167	0.00176763	0.00748873	0.000400606
13.1333	0.00171566	0.00689345	0.000408593
13.15	0.0016653	0.00625883	0.000414768
13.1667	0.0016206	0.00561781	0.000417605
13.1833	0.00158422	0.0050001	0.000418535
13.2	0.00155546	0.00442613	0.000417963
13.2167	0.00153026	0.00390793	0.000417963
13.2333	0.00150392	0.0034524	0.000419489
13.25	0.0014738	0.00306085	0.000423375
13.2667	0.0014395	0.00273064	0.000429574
13.2833	0.0014013	0.0024566	0.000436798
13.3	0.00135982	0.0022332	0.000442806
13.3167	0.0013179	0.0020515	0.000446048
13.3333	0.00127821	0.0019008	0.000446525
13.35	0.00124108	0.00177262	0.000444117
13.3667	0.00120692	0.0016609	0.00043849
13.3833	0.00117631	0.00156067	0.000430289
13.4	0.0011496	0.00146883	0.000421277
13.4167	0.00112383	0.00138319	0.000411907
13.4333	0.00109579	0.0013042	0.000404325
13.45	0.0010637	0.00123151	0.000398985
13.4667	0.00102629	0.00116726	0.000395647
13.4833	0.00098569	0.00111314	0.000392905
13.5	0.000944395	0.0010685	0.000388971
13.5167	0.000903483	0.00103162	0.00038437
13.5333	0.000867005	0.00100062	0.000378981
13.55	0.000835009	0.000972205	0.000371566
13.5667	0.000808497	0.000944453	0.000362292
13.5833	0.000788279	0.00091663	0.000352374
13.6	0.000772806	0.000888306	0.000343791
13.6167	0.000759788	0.000859505	0.000337401
13.6333	0.00074739	0.000829607	0.000335184
13.65	0.000732584	0.000799614	0.00033969
13.6667	0.0007158	0.000771791	0.000351253
13.6833	0.000697799	0.000749213	0.000373092
13.7	0.000679274	0.00073331	0.000406662
13.7167	0.000663204	0.000724608	0.000456658
13.7333	0.000651284	0.000720173	0.000530305
13.75	0.000644465	0.000718027	0.000636116
13.7667	0.000643893	0.000719768	0.000784484
13.7833	0.000651188	0.000724322	0.000990287
13.8	0.000668831	0.000733119	0.00127589
13.8167	0.000699706	0.00075081	0.00167019
13.8333	0.000745864	0.000781208	0.00221097
13.85	0.000812765	0.000831491	0.00294308
13.8667	0.000911088	0.000914103	0.00391418
13.8833	0.001055	0.00104552	0.0051736
13.9	0.00126261	0.001245	0.0067707
13.9167	0.00155961	0.00153692	0.00874881
13.9333	0.00197827	0.00194872	0.0111378
13.95	0.0025558	0.00251115	0.0139466
13.9667	0.003335	0.00325874	0.017164
13.9833	0.0043652	0.00422252	0.0207697
14	0.0056962	0.00542465	0.0247545
14.0167	0.00736005	0.00687361	0.0291397
14.0333	0.00936455	0.00856703	0.0339672
14.05	0.0116899	0.0104989	0.0392552
14.0667	0.0142957	0.012667	0.0449464
14.0833	0.0171308	0.0150759	0.0509058
14.1	0.0201426	0.0177136	0.05695
14.1167	0.0232739	0.0205262	0.0628708
14.1333	0.0264531	0.0234164	0.0684515
14.15	0.0295934	0.0262579	0.0734961
14.1667	0.0325989	0.0289124	0.0778724
14.1833	0.0353781	0.0312411	0.081537
14.2	0.0378291	0.0331265	0.0845245
14.2167	0.0398145	0.0344953	0.0869298
14.2333	0.0411879	0.0353306	0.0888684
14.25	0.0418497	0.0356637	0.0903923
14.2667	0.0417815	0.0355587	0.0914331
14.2833	0.0410504	0.0350956	0.0918461
14.3	0.0397852	0.0343339	0.0914972
14.3167	0.0381366	0.0332928	0.0903147
14.3333	0.0362385	0.0319737	0.0882937
14.35	0.0341889	0.030392	0.0854905
14.3667	0.0320562	0.0285889	0.0820198
14.3833	0.029895	0.026625	0.0780404
14.4	0.02774	0.0245712	0.0737465
14.4167	0.0256064	0.0224975	0.069348
14.4333	0.0235001	0.0204658	0.0650203
14.45	0.021438	0.0185326	0.0608578
14.4667	0.0194525	0.0167453	0.0568645
14.4833	0.0175802	0.0151334	0.0529884
14.5	0.0158494	0.0137019	0.0491766
14.5167	0.0142765	0.0124342	0.0454115
14.5333	0.0128641	0.0113024	0.0417118
14.55	0.0116038	0.0102791	0.0381192
14.5667	0.0104819	0.00934384	0.0346821
14.5833	0.00948596	0.00848413	0.0314496
14.6	0.00860128	0.00769447	0.0284625
14.6167	0.00780873	0.00697241	0.0257477
14.6333	0.0070913	0.00631631	0.0233165
14.65	0.00643637	0.00572522	0.0211571
14.6667	0.00583698	0.00520011	0.0192373
14.6833	0.00529153	0.00474041	0.0175147
14.7	0.00480053	0.0043417	0.01595
14.7167	0.0043658	0.00399471	0.0145134
14.7333	0.00398328	0.00368961	0.0131881
14.75	0.00364852	0.00341526	0.0119642
14.7667	0.00335681	0.00316451	0.0108359
14.7833	0.00310337	0.00293239	0.00980622
14.8	0.0028825	0.00271676	0.00887837
14.8167	0.00268678	0.00251525	0.00805406
14.8333	0.00250969	0.00232943	0.00733427
14.85	0.00234751	0.0021618	0.00671426
14.8667	0.002198	0.00201381	0.00618116
14.8833	0.0020622	0.00188749	0.00572027
14.9	0.00194008	0.00178364	0.0053153
14.9167	0.00183203	0.00169883	0.00495378
14.9333	0.00173719	0.00162752	0.00463294
14.95	0.00165577	0.00156451	0.00435452
14.9667	0.00158538	0.00150769	0.00412335
14.9833	0.00152471	0.00145481	0.0039487
15	0.00147271	0.00140529	0.00384416
15.0167	0.00142848	0.00136131	0.00382337
15.0333	0.0013905	0.00132502	0.00390386
15.05	0.00135922	0.00129922	0.00410909
15.0667	0.00133581	0.00128792	0.00446219
15.0833	0.00132226	0.00129603	0.00498399
15.1	0.00132248	0.00132654	0.00569226
15.1167	0.00134062	0.00138281	0.0066008
15.1333	0.00137779	0.00146831	0.00772029
15.15	0.0014379	0.00158292	0.00905949
15.1667	0.00152344	0.00172706	0.0106237
15.1833	0.00163598	0.00190173	0.0124195
15.2	0.00177588	0.0021066	0.0144621
15.2167	0.00194161	0.00234259	0.016768
15.2333	0.00213227	0.00261102	0.019352
15.25	0.0023484	0.00291291	0.0222231
15.2667	0.00258762	0.00324898	0.0253614
15.2833	0.0028471	0.00361853	0.0286958
15.3	0.0031214	0.00401853	0.0320971
15.3167	0.00340287	0.0044416	0.0354194
15.3333	0.00368411	0.00486923	0.0385447
15.35	0.00395607	0.0052754	0.0413964
15.3667	0.00420639	0.00563422	0.0439378
15.3833	0.00442342	0.00592743	0.0461617
15.4	0.00459561	0.0061452	0.0480729
15.4167	0.00471441	0.00628582	0.0496726
15.4333	0.00477597	0.00635262	0.0509586
15.45	0.00478129	0.0063536	0.0519326
15.4667	0.00473561	0.00629774	0.052588
15.4833	0.00464711	0.00619183	0.0528818
15.5	0.0045247	0.0060432	0.0527425
15.5167	0.00437572	0.00585986	0.0521071
15.5333	0.00420692	0.00564523	0.0509598
15.55	0.004023	0.00539895	0.0493485
15.5667	0.00382781	0.00512114	0.0473734
15.5833	0.00362475	0.00481651	0.0451637
15.6	0.00341789	0.00449651	0.0428434
15.6167	0.00321095	0.00417422	0.0405016
15.6333	0.00300858	0.00386162	0.038187
15.65	0.00281417	0.00357001	0.0359239
15.6667	0.00262963	0.00330496	0.033725
15.6833	0.0024563	0.0030685	0.0315839
15.7	0.00229685	0.00285981	0.0294746
15.7167	0.00215218	0.00267811	0.0273781
15.7333	0.0020214	0.00251883	0.0253076
15.75	0.00190348	0.00237582	0.023298
15.7667	0.00179746	0.00224405	0.0213824
15.7833	0.00170083	0.00212041	0.0195866
15.8	0.00161161	0.00200511	0.0179248
15.8167	0.00152881	0.00189858	0.0164003
15.8333	0.00145282	0.00180183	0.0150082
15.85	0.0013828	0.00171631	0.0137398
15.8667	0.00131867	0.00164104	0.012585
15.8833	0.00126149	0.00157462	0.0115324
15.9	0.0012109	0.00151623	0.0105673
15.9167	0.0011666	0.00146387	0.00967528
15.9333	0.00112719	0.00141581	0.00885009
15.95	0.00109169	0.00136939	0.00809011
15.9667	0.00105869	0.00132149	0.0073959
15.9833	0.00102608	0.00127156	0.00676898
16	0.000994797	0.00122216	0.00620867
16.0167	0.000964995	0.00117369	0.00571057
16.0333	0.000937863	0.0011278	0.00526849
16.05	0.000914116	0.0010866	0.00487696
16.0667	0.000893302	0.00105191	0.0045283
16.0833	0.000875302	0.00102328	0.00421666
16.1	0.000860663	0.00100053	0.00393829
16.1167	0.000849409	0.000984198	0.00369267
16.1333	0.000842901	0.000974995	0.00348028
16.15	0.000840826	0.000972182	0.00330402
16.1667	0.000845046	0.000977093	0.00316931
16.1833	0.000856586	0.000997311	0.00308439
16.2	0.000878592	0.00103949	0.00305897
16.2167	0.000919981	0.00111611	0.00310659
16.2333	0.00099413	0.00124524	0.00324651
16.25	0.00111878	0.001454	0.00350427
16.2667	0.00131681	0.0017818	0.00390758
16.2833	0.00162248	0.00228022	0.00448963
16.3	0.0020817	0.00301788	0.0052894
16.3167	0.00275297	0.00408209	0.00635277
16.3333	0.0037096	0.00557769	0.00773198
16.35	0.00503771	0.00762621	0.00948869
16.3667	0.00683179	0.0103593	0.0116913
16.3833	0.00918748	0.0139205	0.0144129
16.4	0.0122011	0.0184634	0.0177239
16.4167	0.0159739	0.0241429	0.0216821
16.4333	0.0206188	0.0311012	0.026324
16.45	0.0262505	0.0394453	0.0316528
16.4667	0.0329455	0.0492165	0.0376429
16.4833	0.0406995	0.0603567	0.0442537
16.5	0.0494254	0.0726871	0.0514283
16.5167	0.0589508	0.0859218	0.0590779
16.5333	0.069002	0.0996999	0.0670747
16.55	0.0792201	0.113606	0.0752797
16.5667	0.0891908	0.12718	0.0835579
16.5833	0.0984694	0.139924	0.091762
16.6	0.106651	0.151385	0.0997229
16.6167	0.113473	0.16121	0.107251
16.6333	0.118877	0.16912	0.114137
16.65	0.122978	0.174899	0.120172
16.6667	0.125876	0.178399	0.125163
16.6833	0.127522	0.179547	0.128977
16.7	0.127787	0.178348	0.1316
16.7167	0.126589	0.174895	0.133104
16.7333	0.123941	0.169406	0.133574
16.75	0.119927	0.162244	0.133092
16.7667	0.114699	0.153862	0.131745
16.7833	0.108494	0.144687	0.129611
16.8	0.101621	0.135089	0.126748
16.8167	0.0944246	0.125369	0.1232
16.8333	0.0872221	0.115756	0.118998
16.85	0.0802663	0.106414	0.11416
16.8667	0.0736986	0.0974551	0.108742
16.8833	0.0675434	0.0889412	0.102875
16.9	0.0617639	0.0808925	0.0967691
16.9167	0.0563267	0.0733229	0.0906373
16.9333	0.0512105	0.0662634	0.0846203
16.95	0.0464026	0.0597596	0.0787726
16.9667	0.0419073	0.0538499	0.0731127
16.9833	0.0377339	0.0485346	0.0676542
17	0.0338909	0.0437748	0.0624167
17.0167	0.0303935	0.0395143	0.0574205
17.0333	0.0272584	0.0356953	0.0526668
17.05	0.0244927	0.0322667	0.0481536
17.0667	0.0220838	0.0291875	0.0438891
17.0833	0.0199942	0.0264116	0.0398865
17.1	0.018169	0.0238959	0.036172
17.1167	0.0165508	0.0216106	0.0327815
17.1333	0.0150941	0.0195337	0.0297348
17.15	0.013766	0.0176526	0.0270199
17.1667	0.0125472	0.0159681	0.0246
17.1833	0.0114302	0.0144811	0.0224352
17.2	0.0104136	0.0131787	0.0204878
17.2167	0.00949935	0.0120397	0.0187217
17.2333	0.00868699	0.0110406	0.0171105
17.25	0.00797357	0.0101584	0.0156331
17.2667	0.00735452	0.00937122	0.0142732
17.2833	0.00682058	0.00866025	0.0130241
17.3	0.00635781	0.00801249	0.0118889
17.3167	0.00594558	0.00741833	0.0108741
17.3333	0.00556848	0.00687452	0.00998
17.35	0.00521772	0.0063819	0.00919789
17.3667	0.0048876	0.00594309	0.00850939
17.3833	0.00457692	0.00556138	0.0078942
17.4	0.00428791	0.00523279	0.00733706
17.4167	0.0040255	0.00494719	0.00682718
17.4333	0.00379481	0.00469461	0.00635506
17.45	0.00359749	0.00446652	0.00591449
17.4667	0.00343268	0.00425473	0.00550181
17.4833	0.00329721	0.004054	0.00511681
17.5	0.00318398	0.00386084	0.00476328
17.5167	0.00308499	0.00367411	0.0044464
17.5333	0.00299172	0.00349463	0.00417077
17.55	0.00289769	0.00332502	0.00393638
17.5667	0.00280239	0.00317052	0.00373797
17.5833	0.00270981	0.00303691	0.00356497
17.6	0.00262181	0.00292647	0.00340797
17.6167	0.00254206	0.00283514	0.00326068
17.6333	0.00247259	0.00275684	0.00311929
17.65	0.0024142	0.00268462	0.00298297
17.6667	0.00236692	0.00261462	0.002851
17.6833	0.00233001	0.002543	0.00272628
17.7	0.0022988	0.00246902	0.0026122
17.7167	0.00226929	0.00239411	0.00251159
17.7333	0.0022397	0.00232042	0.00242581
17.75	0.00220618	0.00225144	0.00235502
17.7667	0.0021666	0.00218969	0.00229634
17.7833	0.00212423	0.00213831	0.00224532
17.8	0.00208499	0.00209892	0.00219609
17.8167	0.00205228	0.00206934	0.00214657
17.8333	0.00202801	0.00204521	0.00209409
17.85	0.00201141	0.00202184	0.00203678
17.8667	0.00200159	0.001996	0.00197791
17.8833	0.00199759	0.00196493	0.00191888
17.9	0.00199644	0.00192793	0.00186495
17.9167	0.00199513	0.00188752	0.0018187
17.9333	0.00199315	0.00184611	0.00178179
17.95	0.00199134	0.0018071	0.00175468
17.9667	0.00198991	0.0017737	0.0017368
17.9833	0.00198919	0.00174761	0.00172478
18	0.00199043	0.00172892	0.00171229
18.0167	0.00199368	0.00171779	0.00169529
18.0333	0.0019984	0.00171076	0.00167259
18.05	0.00200402	0.00170222	0.00164539
18.0667	0.00200953	0.00168839	0.0016164
18.0833	0.00201327	0.00166693	0.00158707
18.1	0.00201394	0.00163961	0.00155968
18.1167	0.00200922	0.00160864	0.00153607
18.1333	0.00199878	0.00157669	0.00151641
18.15	0.00198559	0.00154582	0.0015005
18.1667	0.00197131	0.00151864	0.00148758
18.1833	0.00195629	0.00149532	0.00147516
18.2	0.00194308	0.00147472	0.00146062
18.2167	0.00193493	0.00145784	0.00144099
18.2333	0.00193097	0.00144289	0.00141598
18.25	0.00193078	0.00142751	0.00138721
18.2667	0.00193259	0.0014087	0.00135638
18.2833	0.00193426	0.00138541	0.00132722
18.3	0.00193388	0.00135873	0.00130095
18.3167	0.00193214	0.00133055	0.00127827
18.3333	0.00193173	0.00130406	0.00125968
18.35	0.00193364	0.00128122	0.00124351
18.3667	0.00193731	0.0012621	0.00122866
18.3833	0.00194277	0.0012477	0.00121361
18.4	0.00194916	0.00123773	0.00119678
18.4167	0.0019572	0.00123008	0.00117869
18.4333	0.00196631	0.00122309	0.0011615
18.45	0.00197391	0.00121523	0.00114447
18.4667	0.00197775	0.00120702	0.00112738
18.4833	0.00197641	0.00119849	0.00111162
18.5	0.0019685	0.0011906	0.00109789
18.5167	0.00195427	0.00118433	0.00108568
18.5333	0.00193829	0.00117913	0.0010744
18.55	0.0019258	0.00117469	0.00106348
18.5667	0.001919	0.00117269	0.00105206
18.5833	0.00191731	0.00117222	0.00103931
18.6	0.00192	0.00117222	0.00102448
18.6167	0.00192561	0.00117222	0.0010081
18.6333	0.0019329	0.00117222	0.000991693
18.65	0.0019401	0.00117098	0.000976482
18.6667	0.00194308	0.00116845	0.000962582
18.6833	0.00194223	0.00116575	0.000950471
18.7	0.00193703	0.00116554	0.0009406
18.7167	0.00192937	0.00116893	0.000932375
18.7333	0.00192549	0.00117584	0.00092608
18.75	0.0019314	0.00118781	0.000920788
18.7667	0.00194928	0.00120512	0.000914898
18.7833	0.00197711	0.00122784	0.000908294
18.8	0.00201101	0.00125573	0.000902405
18.8167	0.00204939	0.00128821	0.000897399
18.8333	0.0020919	0.00132652	0.000893179
18.85	0.00213661	0.0013738	0.000890389
18.8667	0.00218396	0.00143452	0.000889126
18.8833	0.00223651	0.0015127	0.000889602
18.9	0.00229752	0.00161331	0.000889793
18.9167	0.00237252	0.00173867	0.000890508
18.9333	0.00247123	0.0018925	0.000891557
18.95	0.0026035	0.00207851	0.000891247
18.9667	0.00277891	0.00229808	0.000888363
18.9833	0.0030014	0.0025498	0.000884476
19	0.00326681	0.00282961	0.00088183
19.0167	0.00356614	0.00313106	0.000880972
19.0333	0.0038882	0.0034442	0.000882307
19.05	0.00422117	0.00376311	0.000887576
19.0667	0.00455072	0.00408371	0.000896397
19.0833	0.00486505	0.00440341	0.000908294
19.1	0.00515639	0.00471538	0.000921884
19.1167	0.00542247	0.0050092	0.00093607
19.1333	0.00566113	0.00527242	0.000949279
19.15	0.00587048	0.00549231	0.000960389
19.1667	0.00605142	0.00565582	0.000968686
19.1833	0.00619859	0.00575391	0.000973716
19.2	0.00629847	0.00578154	0.00097796
19.2167	0.00633609	0.00573781	0.000983968
19.2333	0.00629994	0.0056304	0.000992384
19.25	0.00618689	0.00547312	0.0010034
19.2667	0.00600419	0.00528472	0.00101499
19.2833	0.00576787	0.00508311	0.00102617
19.3	0.00549802	0.00487779	0.00103361
19.3167	0.0052165	0.00466998	0.00103575
19.3333	0.00494151	0.00445979	0.00103108
19.35	0.00468442	0.00425029	0.00101956
19.3667	0.0044538	0.00404714	0.00100311
19.3833	0.00425527	0.00385702	0.000983778
19.4	0.00409059	0.0036855	0.000962177
19.4167	0.0039572	0.00353909	0.000940982
19.4333	0.00385062	0.00342365	0.000923887
19.45	0.0037687	0.00334414	0.00091137
19.4667	0.00371453	0.00330725	0.000902096
19.4833	0.0036915	0.0033177	0.000894418
19.5	0.00370309	0.00337682	0.000886169
19.5167	0.00374877	0.00347872	0.000875083
19.5333	0.00382652	0.00361272	0.00086042
19.55	0.00392949	0.00376313	0.000843897
19.5667	0.00404989	0.003913	0.000827375
19.5833	0.00417738	0.00404993	0.000810161
19.6	0.0042994	0.00416449	0.00079402
19.6167	0.0044034	0.00425132	0.000780979
19.6333	0.0044796	0.00430823	0.000772372
19.65	0.0045212	0.00433703	0.000767246
19.6667	0.00452778	0.00434003	0.000765815
19.6833	0.00450317	0.00431834	0.000765815
19.7	0.00445051	0.00427383	0.000765529
19.7167	0.004374	0.00420702	0.000762001
19.7333	0.00427601	0.00411411	0.000753108
19.75	0.0041567	0.00398989	0.000740877
19.7667	0.00401728	0.00383201	0.000727502
19.7833	0.00386047	0.0036445	0.000714174
19.8	0.0036879	0.00343791	0.000702873
19.8167	0.0035057	0.00322414	0.000695291
19.8333	0.0033199	0.00301326	0.000691715
19.85	0.0031347	0.00281432	0.000691143
19.8667	0.00295479	0.00263313	0.000692859
19.8833	0.00278349	0.00247169	0.000695363
19.9	0.00262308	0.00233012	0.000697389
19.9167	0.00247593	0.00220612	0.000699106
19.9333	0.0023421	0.00209747	0.000701824
19.95	0.0022207	0.00200101	0.000705472
19.9667	0.00211002	0.00191301	0.000711074
19.9833	0.00200781	0.00183392	0.000719991
20	0.0019129	0.00176411	0.000731578
20.0167	0.00182519	0.0017042	0.000746766
20.0333	0.00174601	0.00165442	0.000766388
20.05	0.00167629	0.00161572	0.000789228
20.0667	0.001617	0.00158792	0.000813475
20.0833	0.00156784	0.00156921	0.000839177
20.1	0.00152769	0.00155624	0.000864688
20.1167	0.0014951	0.00154789	0.000890198
20.1333	0.00146768	0.00154331	0.000915423
20.15	0.0014436	0.00154029	0.00094122
20.1667	0.00142169	0.00153766	0.000967398
20.1833	0.00139999	0.00153313	0.000993767
20.2	0.00137751	0.00152884	0.00102119
20.2167	0.00135557	0.00152662	0.00104815
20.2333	0.00133571	0.00152546	0.00107385
20.25	0.001321	0.0015245	0.00109679
20.2667	0.0013127	0.00152412	0.00111508
20.2833	0.00130918	0.00152393	0.00112738
20.3	0.00130722	0.00152023	0.0011357
20.3167	0.00130422	0.0015112	0.00114018
20.3333	0.00129931	0.00149751	0.00114113
20.35	0.00129029	0.00148001	0.0011383
20.3667	0.00127561	0.00145972	0.00113238
20.3833	0.00125427	0.0014382	0.00112337
20.4	0.00122759	0.00141564	0.00111212
20.4167	0.00119781	0.00139201	0.00109686
20.4333	0.00116937	0.0013675	0.00107791
20.45	0.00114557	0.00134247	0.00105528
20.4667	0.00112931	0.00131746	0.00102829
20.4833	0.00112118	0.00129176	0.000997582
20.5	0.0011172	0.00126479	0.000964704
20.5167	0.0011147	0.00123561	0.000933376
20.5333	0.0011116	0.00120512	0.000905505
20.55	0.00110519	0.00117474	0.000881281
20.5667	0.00109672	0.00114783	0.000859895
20.5833	0.00108649	0.00112711	0.000840178
20.6	0.00107579	0.00111373	0.000821891
20.6167	0.0010674	0.00110634	0.000804177
20.6333	0.0010637	0.00110439	0.000785914
20.65	0.00106503	0.00110813	0.000766888
20.6667	0.00107259	0.00111342	0.000746575
20.6833	0.00108702	0.00111752	0.00072588
20.7	0.00110621	0.00112103	0.000706688
20.7167	0.0011271	0.00112348	0.000690904
20.7333	0.00114626	0.00112518	0.000679579
20.75	0.00115981	0.00112744	0.000672379
20.7667	0.00116782	0.0011314	0.000668326
20.7833	0.00117022	0.00114043	0.000665918
20.8	0.00116937	0.00115483	0.000662938
20.8167	0.00116927	0.00117133	0.000658122
20.8333	0.00117013	0.00118712	0.000650302
20.85	0.00117359	0.0012003	0.000639501
20.8667	0.00118091	0.00120862	0.000626865
20.8833	0.0011908	0.00121184	0.000613609
20.9	0.0012012	0.00121127	0.000600877
20.9167	0.00121138	0.00120633	0.000590506
20.9333	0.00121967	0.00119899	0.00058352
20.95	0.0012274	0.00119472	0.000580803
20.9667	0.00123701	0.00119749	0.000581804
20.9833	0.00125048	0.00121074	0.00058476
21	0.00126991	0.00123773	0.000586286
21.0167	0.0012963	0.00127855	0.000586405
21.0333	0.00133187	0.00133203	0.000583306
21.05	0.00137865	0.00139461	0.000576988
21.0667	0.00143752	0.00146354	0.000569382
21.0833	0.0015057	0.00153731	0.000563374
21.1	0.0015825	0.00161513	0.000559059
21.1167	0.0016658	0.00169612	0.000556055
21.1333	0.00175321	0.0017819	0.000555006
21.15	0.0018428	0.00187343	0.00055739
21.1667	0.00193281	0.00196815	0.000561181
21.1833	0.00202353	0.00206259	0.000565258
21.2	0.00211231	0.0021535	0.000568309
21.2167	0.00219678	0.00223783	0.000568786
21.2333	0.00227451	0.0023104	0.000566688
21.25	0.00234327	0.002365	0.000563398
21.2667	0.00239734	0.00239711	0.000559631
21.2833	0.00243198	0.00240548	0.000557247
21.3	0.00244596	0.00239111	0.000556961
21.3167	0.00244	0.00235882	0.000557724
21.3333	0.00241761	0.00231412	0.000558868
21.35	0.0023838	0.00226043	0.000561681
21.3667	0.00234108	0.00219951	0.000564352
21.3833	0.00228786	0.0021333	0.000566903
21.4	0.00222601	0.00206264	0.000568882
21.4167	0.00215647	0.00198863	0.000569835
21.4333	0.00208101	0.00191332	0.000569263
21.45	0.00200102	0.00183771	0.0005685
21.4667	0.0019181	0.00176273	0.000567928
21.4833	0.00183229	0.00168989	0.000567737
21.5	0.00174491	0.0016214	0.000566974
21.5167	0.0016586	0.00155731	0.000566974
21.5333	0.0015783	0.00149861	0.000566974
21.55	0.00150771	0.00144697	0.00056521
21.5667	0.00144949	0.00140181	0.000562397
21.5833	0.00140359	0.00136221	0.00055925
21.6	0.00136749	0.00132693	0.000556365
21.6167	0.0013376	0.00129421	0.000553003
21.6333	0.00131068	0.00126262	0.000549784
21.65	0.00128488	0.00123459	0.000547996
21.6667	0.00125975	0.00120946	0.000548187
21.6833	0.00123481	0.00118712	0.000549975
21.7	0.00120933	0.0011688	0.000551477
21.7167	0.00118429	0.00115531	0.000552526
21.7333	0.00116188	0.00114484	0.000552908
21.75	0.00114629	0.00113562	0.000552145
21.7667	0.00113887	0.0011263	0.000550309
21.7833	0.00113732	0.00111662	0.000547615
21.8	0.00113837	0.00110565	0.000544968
21.8167	0.00113875	0.00109149	0.000543848
21.8333	0.00113482	0.00107513	0.000544873
21.85	0.00112509	0.00105804	0.000548902
21.8667	0.00111069	0.00104392	0.000554362
21.8833	0.00109231	0.00103453	0.000559464
21.9	0.001072	0.00102916	0.000563493
21.9167	0.0010518	0.00102714	0.000564829
21.9333	0.0010344	0.00102664	0.000564447
21.95	0.001021	0.00102454	0.000561371
21.9667	0.00101363	0.0010206	0.000555673
21.9833	0.00101168	0.00101338	0.000547305
22	0.00101468	0.00100234	0.000538197
22.0167	0.00101873	0.000988108	0.000531998
22.0333	0.00102007	0.000972611	0.000529781
22.05	0.00101721	0.000957614	0.000530902
22.0667	0.00101151	0.000944215	0.000534883
22.0833	0.00100491	0.000935823	0.000540391
22.1	0.000998898	0.000934821	0.000545302
22.1167	0.000995131	0.000939232	0.000546947
22.1333	0.000993414	0.000945884	0.000546041
22.15	0.000993033	0.000951725	0.000543371
22.1667	0.000994845	0.000953299	0.00053958
22.1833	0.000998111	0.00095163	0.000535479
22.2	0.00100092	0.000947601	0.000532117
22.2167	0.0010019	0.000942427	0.000530735
22.2333	0.00100014	0.000937229	0.000530854
22.25	0.000997825	0.000933892	0.000532499
22.2667	0.000995512	0.000932223	0.000535884
22.2833	0.000994272	0.000933105	0.000540081
22.3	0.000995417	0.000937849	0.000542703
22.3167	0.000998016	0.000944406	0.000542226
22.3333	0.00100197	0.000950795	0.000537983
22.35	0.00100767	0.000955325	0.000531569
22.3667	0.00101368	0.000956875	0.00052487
22.3833	0.00101814	0.0009538	0.000519505
22.4	0.00102016	0.000946766	0.000515547
22.4167	0.00102036	0.000938755	0.000513044
22.4333	0.00102145	0.000931507	0.000512186
22.45	0.00102384	0.000925833	0.000513545
22.4667	0.00102741	0.000922686	0.000515381
22.4833	0.00103168	0.000921732	0.00051662
22.5	0.00103607	0.00092116	0.000516906
22.5167	0.00104048	0.000921065	0.000516906
22.5333	0.00104374	0.000920087	0.000515953
22.55	0.00104529	0.000918823	0.000515953
22.5667	0.00104501	0.000917679	0.000516525
22.5833	0.00104079	0.000915843	0.000517669
22.6	0.00103168	0.000913054	0.000518814
22.6167	0.00102021	0.000910956	0.000520006
22.6333	0.00100979	0.000909716	0.000520769
22.65	0.00100278	0.000909001	0.000521913
22.6667	0.00100216	0.000909478	0.000521055
22.6833	0.00100808	0.000910193	0.0005191
22.7	0.00101699	0.000909382	0.000515929
22.7167	0.00102644	0.000907093	0.000512567
22.7333	0.00103387	0.000905186	0.0005119
22.75	0.00103812	0.000902587	0.00051209
22.7667	0.00103895	0.000900275	0.000513449
22.7833	0.00103747	0.000899607	0.00051662
22.8	0.00103452	0.00090223	0.000520912
22.8167	0.00103132	0.000907523	0.000525466
22.8333	0.00103046	0.000914508	0.000529972
22.85	0.00103297	0.0009224	0.000534382
22.8667	0.00104017	0.000930697	0.000539795
22.8833	0.0010528	0.000937945	0.000548688
22.9	0.00106778	0.000942332	0.000563279
22.9167	0.00108168	0.000942808	0.000586596
22.9333	0.00109212	0.000940996	0.000623503
22.95	0.00109698	0.000938469	0.00067977
22.9667	0.00109572	0.000938183	0.000760403
22.9833	0.00108831	0.000940949	0.000871077
23	0.00107779	0.000947791	0.00101918
23.0167	0.00106868	0.000956613	0.00121483
23.0333	0.00106322	0.000965029	0.00146894
23.05	0.0010607	0.000970536	0.00179321
23.0667	0.00106155	0.000972086	0.00220241
23.0833	0.00106503	0.000969535	0.00271565
23.1	0.00106928	0.000962716	0.00335721
23.1167	0.00107359	0.000952822	0.00416023
23.1333	0.0010761	0.000940114	0.00516848
23.15	0.00107553	0.000927812	0.00642997
23.1667	0.00107286	0.0009193	0.00798487
23.1833	0.00107052	0.00091663	0.00985278
23.2	0.00106937	0.000920397	0.0120293
23.2167	0.00106976	0.000929838	0.0145027
23.2333	0.00107166	0.000941545	0.0172661
23.25	0.00107579	0.000952607	0.0203212
23.2667	0.00108089	0.000961024	0.0236769
23.2833	0.0010863	0.000967127	0.027348
23.3	0.00109093	0.000971442	0.0313447
23.3167	0.00109412	0.000975281	0.0356579
23.3333	0.00109622	0.000979716	0.0402509
23.35	0.00109861	0.000986892	0.0450521
23.3667	0.00110142	0.000996619	0.0499515
23.3833	0.00110416	0.00100663	0.0548078
23.4	0.00110788	0.0010166	0.0594754
23.4167	0.00111291	0.00102583	0.0638307
23.4333	0.00111901	0.00103162	0.0678032
23.45	0.00112471	0.00103331	0.0713797
23.4667	0.00112855	0.0010316	0.0745761
23.4833	0.00112981	0.00102723	0.0774043
23.5	0.00112671	0.00102113	0.0798487
23.5167	0.00112118	0.00101479	0.0818556
23.5333	0.00111634	0.00100942	0.0833411
23.55	0.00111456	0.00100601	0.0842059
23.5667	0.00111682	0.00100318	0.084386
23.5833	0.00112099	0.00100039	0.0838878
23.6	0.00112621	0.000997645	0.0827864
23.6167	0.00113003	0.000993925	0.0811702
23.6333	0.00113194	0.000988299	0.0790958
23.65	0.00113136	0.0009821	0.0766057
23.6667	0.00112659	0.000975806	0.0737613
23.6833	0.00111761	0.000970823	0.0706316
23.7	0.00110459	0.000967652	0.0672765
23.7167	0.0010888	0.000965744	0.0637439
23.7333	0.00107438	0.000965029	0.0600726
23.75	0.00106637	0.000965029	0.0562947
23.7667	0.00106627	0.000965029	0.0524538
23.7833	0.00107269	0.000965029	0.0486163
23.8	0.0010837	0.000963789	0.0448773
23.8167	0.00109679	0.000960237	0.0413415
23.8333	0.00110747	0.000953609	0.0380861
23.85	0.00111429	0.000947076	0.0351252
23.8667	0.00111825	0.000943381	0.0324198
23.8833	0.00112135	0.000944787	0.0299191
23.9	0.00112419	0.000952703	0.0275867
23.9167	0.00112891	0.000965124	0.0253969
23.9333	0.00113701	0.000978905	0.023329
23.95	0.0011496	0.000993019	0.0213775
23.9667	0.00116572	0.00100463	0.0195497
23.9833	0.00118429	0.00101357	0.017855
24	0.0012047	0.00101951	0.0163024
24.0167	0.00122459	0.00102282	0.0148995
24.0333	0.00123899	0.00102416	0.0136469
24.05	0.00124676	0.00102511	0.0125374
24.0667	0.00124938	0.00102812	0.0115534
24.0833	0.00124867	0.0010345	0.0106678
24.1	0.00124743	0.00104442	0.0098534
24.1167	0.00124724	0.0010578	0.00909137
24.1333	0.00124743	0.00107172	0.0083733
24.15	0.00125022	0.00108362	0.00769748
24.1667	0.00125479	0.0010927	0.00706817
24.1833	0.0012598	0.00109759	0.00649115
24.2	0.00126421	0.0010995	0.00597238
24.2167	0.00126891	0.00110284	0.00551466
24.2333	0.0012767	0.00111273	0.00511631
24.25	0.00128889	0.0011355	0.00477206
24.2667	0.00130848	0.00117713	0.00447268
24.2833	0.00133872	0.00124543	0.00421058
24.3	0.00138516	0.00134981	0.00398027
24.3167	0.0014565	0.00150603	0.00377967
24.3333	0.00156498	0.00173164	0.00360927
24.35	0.00172488	0.00205072	0.00347215
24.3667	0.00195376	0.00249582	0.00337159
24.3833	0.0022747	0.0031081	0.00331043
24.4	0.00271527	0.00393801	0.00329348
24.4167	0.00331332	0.00504771	0.00332493
24.4333	0.0041166	0.0065069	0.00341083
24.45	0.00518849	0.00839191	0.00355481
24.4667	0.00660328	0.01078	0.00376009
24.4833	0.00843742	0.0137403	0.00403105
24.5	0.0107608	0.0173241	0.00437519
24.5167	0.0136315	0.021556	0.00479979
24.5333	0.0170933	0.0264342	0.00531279
24.55	0.021162	0.0319448	0.00592083
24.5667	0.0258175	0.0380649	0.00662827
24.5833	0.0310158	0.044749	0.00743782
24.6	0.0367097	0.051924	0.00834467
24.6167	0.0428583	0.0594829	0.00933858
24.6333	0.0494344	0.0672703	0.0104009
24.65	0.0564231	0.0750713	0.011505
24.6667	0.0637879	0.0826087	0.0126249
24.6833	0.0713802	0.0895593	0.0137457
24.7	0.0788879	0.095594	0.0148688
24.7167	0.0858937	0.100455	0.0160105
24.7333	0.0919736	0.104026	0.0171802
24.75	0.096779	0.106336	0.0183579
24.7667	0.100101	0.107528	0.019495
24.7833	0.101891	0.107739	0.0205313
24.8	0.102266	0.106988	0.0214131
24.8167	0.101454	0.105169	0.0220939
24.8333	0.0996797	0.102189	0.0225384
24.85	0.0970929	0.0980648	0.0227271
24.8667	0.0937867	0.0929194	0.0226657
24.8833	0.089834	0.0869481	0.0223859
24.9	0.0852932	0.0804055	0.0219403
24.9167	0.0802228	0.0735818	0.0213875
24.9333	0.0747249	0.0667687	0.0207746
24.95	0.0689691	0.0602223	0.0201252
24.9667	0.0631557	0.0541258	0.0194335
24.9833	0.0574607	0.0485765	0.0186669
25	0.0520076	0.0436026	0.0177928
25.0167	0.0468775	0.0391656	0.0168063
25.0333	0.0421268	0.0351769	0.0157335
25.05	0.0377787	0.0315488	0.0146177
25.0667	0.0338223	0.0282272	0.0135021
25.0833	0.0302344	0.0251902	0.0124217
25.1	0.0269924	0.0224393	0.0113995
25.1167	0.0240751	0.0199754	0.0104482
25.1333	0.0214677	0.0177894	0.00956961
25.15	0.0191526	0.015866	0.00875708
25.1667	0.0171058	0.0141811	0.00800397
25.1833	0.0153022	0.0127051	0.00730628
25.2	0.0137161	0.0114047	0.0066601
25.2167	0.0123254	0.0102523	0.00606438
25.2333	0.011104	0.00922583	0.005521
25.25	0.0100232	0.00830732	0.00503077
25.2667	0.009062	0.00748401	0.00459353
25.2833	0.00820121	0.00674802	0.00420767
25.3	0.00742666	0.00609432	0.00386929
25.3167	0.00673263	0.00551773	0.00357348
25.3333	0.00611989	0.00501331	0.00331608
25.35	0.00558669	0.0045749	0.00309219
25.3667	0.00512871	0.0041952	0.00290016
25.3833	0.0047374	0.00386453	0.00274071
25.4	0.00440011	0.00357552	0.0026185
25.4167	0.00410428	0.00332251	0.00254177
25.4333	0.00384225	0.00310121	0.002519
25.45	0.00360839	0.00291114	0.00255977
25.4667	0.00339839	0.00275493	0.00267619
25.4833	0.00321068	0.00263444	0.00288459
25.5	0.00304737	0.00254925	0.00320429
25.5167	0.0029129	0.00249863	0.00365621
25.5333	0.00281229	0.00248223	0.00426208
25.55	0.00275116	0.00250114	0.00504519
25.5667	0.00273401	0.00255602	0.00602666
25.5833	0.0027641	0.00264674	0.00723309
25.6	0.00284085	0.00277248	0.0087067
25.6167	0.00295882	0.00293194	0.0105121
25.6333	0.00311296	0.00312613	0.0127311
25.65	0.00329971	0.0033603	0.0154363
25.6667	0.00351989	0.00364159	0.0186674
25.6833	0.00377807	0.00397874	0.0224316
25.7	0.0040795	0.00437606	0.0267061
25.7167	0.00442757	0.00482872	0.0314457
25.7333	0.00482168	0.00531994	0.0366013
25.75	0.00525601	0.0058286	0.042133
25.7667	0.00572118	0.00633314	0.0480265
25.7833	0.0062035	0.00681661	0.0542824
25.8	0.00668797	0.00726772	0.0608962
25.8167	0.00715851	0.00768021	0.0678384
25.8333	0.00760123	0.00805286	0.0750585
25.85	0.00800497	0.00838399	0.0824866
25.8667	0.00836317	0.00866891	0.0899834
25.8833	0.0086719	0.00889981	0.0972835
25.9	0.00892896	0.00907	0.104032
25.9167	0.00913207	0.00917128	0.109923
25.9333	0.00927679	0.00919517	0.114816
25.95	0.00935671	0.00913449	0.118729
25.9667	0.00936281	0.00898901	0.121762
25.9833	0.00928821	0.00876823	0.124019
26	0.00913419	0.00848809	0.125569
26.0167	0.00891382	0.00816682	0.126433
26.0333	0.00864699	0.00782173	0.126557
26.05	0.00835318	0.00746573	0.125854
26.0667	0.0080425	0.00710543	0.124271
26.0833	0.0077171	0.00674446	0.121859
26.1	0.00737819	0.00638273	0.118749
26.1167	0.00702889	0.00602115	0.115061
26.1333	0.00667135	0.0056635	0.110863
26.15	0.006307	0.00531691	0.10622
26.1667	0.00593838	0.00498822	0.101238
26.1833	0.0055715	0.00467942	0.0960212
26.2	0.00521164	0.00439153	0.0906447
26.2167	0.00486819	0.00412486	0.0851603
26.2333	0.00455219	0.00387781	0.0796111
26.25	0.00427267	0.00364874	0.0740382
26.2667	0.00403263	0.00343619	0.0685028
26.2833	0.00382874	0.00323778	0.063094
26.3	0.00365071	0.00305091	0.0579271
26.3167	0.00348739	0.00287362	0.0531275
26.3333	0.00333085	0.00270603	0.0487811
26.35	0.00318021	0.00255085	0.0448856
26.3667	0.00303428	0.00241221	0.0413602
26.3833	0.00289509	0.0022935	0.0381191
26.4	0.00276661	0.0021951	0.0351035
26.4167	0.00265131	0.00211402	0.0322715
26.4333	0.00254941	0.00204352	0.0296014
26.45	0.00245962	0.00197831	0.0270928
26.4667	0.00238061	0.00191501	0.0247578
26.4833	0.0023097	0.00185149	0.022608
26.5	0.00224287	0.00178853	0.020654
26.5167	0.00217909	0.00172902	0.0189009
26.5333	0.0021168	0.00167421	0.0173367
26.55	0.00205631	0.00162423	0.0159451
26.5667	0.0019979	0.00158063	0.0147074
26.5833	0.00194435	0.00154462	0.0135906
26.6	0.00189871	0.00151489	0.0125582
26.6167	0.00186038	0.00149103	0.0115884
26.6333	0.00182931	0.00147002	0.0106753
26.65	0.00180356	0.0014488	0.00982219
26.6667	0.00178029	0.00142601	0.0090377
26.6833	0.00175721	0.0013996	0.00833029
26.7	0.00173313	0.0013711	0.00770127
26.7167	0.00170939	0.00134392	0.00714528
26.7333	0.0016886	0.00131932	0.00665423
26.75	0.00167098	0.00129901	0.00621704
26.7667	0.00165693	0.00128353	0.0058243
26.7833	0.00164542	0.0012718	0.00546939
26.8	0.00163478	0.0012631	0.00514778
26.8167	0.00162549	0.00125492	0.00485458
26.8333	0.00161562	0.00124734	0.00458685
26.85	0.00160279	0.00124143	0.0043426
26.8667	0.00158543	0.00123759	0.00412022
26.8833	0.0015645	0.00123466	0.00391749
26.9	0.00153997	0.00123301	0.0037317
26.9167	0.00151293	0.00123301	0.00356127
26.9333	0.00148758	0.00123439	0.00340227
26.95	0.00146899	0.00123554	0.00325116
26.9667	0.00145938	0.00123659	0.00310592
26.9833	0.0014569	0.00123678	0.00296587
27	0.00145747	0.00123463	0.00283445
27.0167	0.00145814	0.00122939	0.00271696
27.0333	0.00145568	0.00122183	0.00261695
27.05	0.00144872	0.00121282	0.00253347
27.0667	0.00143721	0.00120621	0.00246178
27.0833	0.00142309	0.00120445	0.00239891
27.1	0.00140831	0.00120731	0.00233909
27.1167	0.00139458	0.00121341	0.00227989
27.1333	0.00138478	0.00122102	0.00221941
27.15	0.00137882	0.00122781	0.00215799
27.1667	0.0013745	0.00123082	0.0020965
27.1833	0.00137097	0.00122922	0.00203699
27.2	0.00136721	0.00122469	0.00198292
27.2167	0.00136151	0.00121754	0.00193729
27.2333	0.00135369	0.00120962	0.00189947
27.25	0.0013432	0.00120252	0.00186979
27.2667	0.0013309	0.0011972	0.00184678
27.2833	0.00131929	0.00119434	0.00182597
27.3	0.00131051	0.00119425	0.00180239
27.3167	0.00130491	0.00119558	0.00177211
27.3333	0.00130126	0.00119749	0.00173568
27.35	0.00129904	0.00119742	0.00169591
27.3667	0.0012973	0.0011926	0.00165609
27.3833	0.0012937	0.00118311	0.00161966
27.4	0.00128879	0.0011709	0.00158908
27.4167	0.00128309	0.00115781	0.0015639
27.4333	0.0012774	0.00114663	0.00154308
27.45	0.0012732	0.00113791	0.00152527
27.4667	0.00127132	0.00113202	0.00150878
27.4833	0.00127065	0.00112849	0.0014929
27.5	0.00127093	0.00112625	0.00147857
27.5167	0.00126988	0.00112367	0.00146491
27.5333	0.00126786	0.00112091	0.00145189
27.55	0.00126431	0.00111895	0.00144006
27.5667	0.00125739	0.00111809	0.001429
27.5833	0.0012458	0.00111714	0.00141839
27.6	0.00123064	0.00111714	0.00140888
27.6167	0.00121381	0.00111714	0.00140046
27.6333	0.00119881	0.00111771	0.001391
27.65	0.00118839	0.00111886	0.00137848
27.6667	0.00118506	0.00111905	0.00136317
27.6833	0.00118899	0.00111724	0.00134579
27.7	0.00119602	0.00111345	0.00132839
27.7167	0.00120272	0.00110622	0.00131389
27.7333	0.00120623	0.00109552	0.00130459
27.75	0.00120556	0.0010846	0.00130102
27.7667	0.00120122	0.00107625	0.00130083
27.7833	0.00119502	0.0010716	0.00130083
27.8	0.00118827	0.00107241	0.0012994
27.8167	0.00118279	0.00107785	0.00129549
27.8333	0.00117967	0.00108441	0.00128702
27.85	0.00117833	0.00108991	0.00127379
27.8667	0.00117862	0.00109192	0.00125791
27.8833	0.00117938	0.00108941	0.00124179
27.9	0.00117948	0.00108431	0.00122768
27.9167	0.00117669	0.00107785	0.00121581
27.9333	0.00117118	0.00107082	0.00120608
27.95	0.00116372	0.00106493	0.00120081
27.9667	0.00115551	0.00106111	0.00119764
27.9833	0.00114829	0.00105978	0.00119368
28	0.00114238	0.00106054	0.00118698
28.0167	0.00113885	0.00106331	0.0011752
28.0333	0.00113847	0.00106602	0.00115928
28.05	0.0011398	0.0010665	0.00113989
28.0667	0.00114066	0.00106352	0.00112011
28.0833	0.00113933	0.00105782	0.0011026
28.1	0.00113616	0.00105088	0.00108787
28.1167	0.00113308	0.00104411	0.0010764
28.1333	0.00113117	0.00103863	0.00106718
28.15	0.00113089	0.00103503	0.00105969
28.1667	0.0011336	0.00103417	0.00105287
28.1833	0.00113828	0.00103589	0.0010462
28.2	0.0011435	0.00103925	0.00104019
28.2167	0.0011491	0.00104273	0.00103511
28.2333	0.00115418	0.00104719	0.00103091
28.25	0.0011564	0.0010531	0.00102688
28.2667	0.00115459	0.00106092	0.00102304
28.2833	0.00114889	0.00107072	0.00101999
28.3	0.00114059	0.0010824	0.00101735
28.3167	0.00113151	0.00109552	0.00101387
28.3333	0.0011249	0.00111013	0.00100872
28.35	0.00112388	0.00112627	0.00100202
28.3667	0.00113041	0.00114325	0.000993386
28.3833	0.00114498	0.00115982	0.000982752
28.4	0.00116429	0.00117562	0.000973383
28.4167	0.00118429	0.0011901	0.000968471
28.4333	0.00120332	0.00120593	0.000969234
28.45	0.00122072	0.0012241	0.000977674
28.4667	0.00123732	0.0012481	0.000992075
28.4833	0.0012568	0.00128313	0.00101029
28.5	0.00128131	0.00133212	0.00103089
28.5167	0.00131471	0.00139433	0.00105406
28.5333	0.00135929	0.00147052	0.0010807
28.55	0.00141871	0.00155938	0.00111336
28.5667	0.00149431	0.00166341	0.00115537
28.5833	0.00158889	0.00178679	0.00121047
28.6	0.00170831	0.00193649	0.00128321
28.6167	0.00185771	0.00211979	0.00138027
28.6333	0.0020426	0.0023479	0.0015063
28.65	0.00227255	0.00263391	0.00166628
28.6667	0.00255909	0.00298892	0.00186617
28.6833	0.00291652	0.00342296	0.00211143
28.7	0.00336024	0.00394631	0.00240618
28.7167	0.00390572	0.00456536	0.00275573
28.7333	0.00456559	0.00528329	0.00316657
28.75	0.0053513	0.00610021	0.00364801
28.7667	0.0062685	0.00701512	0.00421218
28.7833	0.00731461	0.00802711	0.00487076
28.8	0.00848589	0.00913551	0.00563447
28.8167	0.00978269	0.0103406	0.00651073
28.8333	0.0112124	0.0116381	0.00750047
28.85	0.0127865	0.0130147	0.0085961
28.8667	0.0145009	0.0144466	0.00978548
28.8833	0.0163267	0.0158972	0.0110625
28.9	0.0182199	0.0173183	0.0124248
28.9167	0.020124	0.0186607	0.0138682
28.9333	0.0219737	0.0198864	0.0153762
28.95	0.0236952	0.0209813	0.0169229
28.9667	0.0252201	0.0219462	0.0184778
28.9833	0.0264983	0.0227731	0.0200063
29	0.0275117	0.0234353	0.0214657
29.0167	0.028275	0.0239045	0.0228042
29.0333	0.02882	0.0241591	0.0239702
29.05	0.0291795	0.0241838	0.0249199
29.0667	0.0293752	0.0239683	0.0256273
29.0833	0.0294094	0.0235124	0.0260945
29.1	0.0292527	0.0228327	0.0263545
29.1167	0.0288549	0.0219646	0.0264599
29.1333	0.0281884	0.0209607	0.0264612
29.15	0.027272	0.0198787	0.0263748
29.1667	0.0261623	0.018775	0.0261709
29.1833	0.0249208	0.0176937	0.0257922
29.2	0.0236	0.0166552	0.0251992
29.2167	0.0222394	0.0156561	0.0243951
29.2333	0.0208665	0.0146802	0.023418
29.25	0.019501	0.013708	0.0223206
29.2667	0.0181548	0.0127374	0.0211544
29.2833	0.0168376	0.0117864	0.0199626
29.3	0.0155599	0.0108757	0.018774
29.3167	0.0143387	0.0100227	0.0176049
29.3333	0.0131906	0.0092372	0.016462
29.35	0.012122	0.0085234	0.0153478
29.3667	0.0111365	0.00787931	0.0142653
29.3833	0.0102352	0.00729745	0.0132197
29.4	0.0094155	0.00676869	0.0122169
29.4167	0.00867278	0.00628665	0.011265
29.4333	0.00799961	0.00584651	0.0103711
29.45	0.00738628	0.00544551	0.00954248
29.4667	0.00682401	0.00507913	0.00878178
29.4833	0.00630738	0.0047443	0.00808758
29.5	0.00583462	0.00444201	0.00745772
29.5167	0.00540483	0.00417183	0.00688571
29.5333	0.00502114	0.00392962	0.00636286
29.55	0.00468452	0.00371237	0.00588233
29.5667	0.00439319	0.00351742	0.00543889
29.5833	0.00414111	0.0033403	0.0050306
29.6	0.00391936	0.00317681	0.0046584
29.6167	0.00371751	0.00302573	0.00432502
29.6333	0.0035278	0.00288611	0.00403
29.65	0.00334789	0.00275894	0.00376851
29.6667	0.00317633	0.00264679	0.00353507
29.6833	0.00301303	0.00255271	0.00332367
29.7	0.00286183	0.00247591	0.00312828
29.7167	0.00272679	0.00241163	0.00294525
29.7333	0.00260963	0.00235475	0.00277223
29.75	0.00251059	0.00230077	0.00260862
29.7667	0.00242757	0.00224779	0.00245501
29.7833	0.00235669	0.00219353	0.00231346
29.8	0.00229499	0.00213774	0.00218569
29.8167	0.00224104	0.00208338	0.00207295
29.8333	0.00219259	0.00203322	0.00197698
29.85	0.00214858	0.00198794	0.00189778
29.8667	0.002109	0.00195063	0.00183109
29.8833	0.00207393	0.00192233	0.00177318
29.9	0.0020431	0.00190051	0.00172052
29.9167	0.00201668	0.00188423	0.00167081
29.9333	0.0019938	0.0018709	0.00162317
29.95	0.00197332	0.00185929	0.0015793
29.9667	0.0019541	0.00184844	0.00154029
29.9833	0.00193479	0.00183712	0.00150658
30	0.00191311	0.00182601	0.00147838
30.0167	0.00188882	0.00181611	0.0014537
30.0333	0.0018655	0.00180844	0.00143189
30.05	0.00184798	0.00180321	0.00141288
30.0667	0.0018373	0.0017993	0.00139517
30.0833	0.00183222	0.00179501	0.00137881
30.1	0.00183005	0.001789	0.00136289
30.1167	0.00182874	0.00178061	0.00134889
30.1333	0.00182552	0.00176871	0.00133838
30.15	0.00181861	0.00175532	0.00133006
30.1667	0.00180776	0.00174285	0.0013235
30.1833	0.00179462	0.0017336	0.00131971
30.2	0.00178167	0.00172833	0.00131761
30.2167	0.00176987	0.00172616	0.00131528
30.2333	0.00176012	0.00172606	0.00131139
30.25	0.00175435	0.00172597	0.00130488
30.2667	0.00175359	0.00172413	0.00129727
30.2833	0.0017569	0.00171967	0.00128974
30.3	0.00176332	0.00171233	0.00128438
30.3167	0.0017678	0.00170263	0.00128323
30.3333	0.00176694	0.00169302	0.00128669
30.35	0.00175981	0.0016856	0.00129511
30.3667	0.00174882	0.00168038	0.00130626
30.3833	0.0017363	0.00167928	0.0013174
30.4	0.00172481	0.00168298	0.00132469
30.4167	0.00171601	0.00169161	0.00132662
30.4333	0.00171039	0.00170143	0.0013231
30.45	0.00170734	0.00170706	0.0013152
30.4667	0.00170581	0.00170634	0.0013056
30.4833	0.00170476	0.00169953	0.00129766
30.5	0.00170428	0.00168892	0.00129363
30.5167	0.00170333	0.00167721	0.00129239
30.5333	0.00170362	0.00166784	0.0012942
30.55	0.00170688	0.00166112	0.00129875
30.5667	0.00171179	0.00165783	0.00130407
30.5833	0.0017174	0.00165783	0.00130948
30.6	0.00172369	0.00165978	0.00131542
30.6167	0.00172994	0.00166293	0.0013219
30.6333	0.00173471	0.00166634	0.00132786
30.65	0.00173623	0.00166972	0.00133266
30.6667	0.00173342	0.00167423	0.00133738
30.6833	0.00172581	0.00168	0.00134338
30.7	0.00171392	0.00168632	0.0013487
30.7167	0.00169968	0.00169309	0.00135194
30.7333	0.00168831	0.00170043	0.00135388
30.75	0.0016834	0.00170801	0.00135299
30.7667	0.00168619	0.00171385	0.0013487
30.7833	0.00169682	0.00171595	0.0013426
30.8	0.00171129	0.00171424	0.00133609
30.8167	0.00172531	0.00170851	0.00133201
30.8333	0.00173421	0.00170012	0.00133356
30.85	0.00173719	0.00169132	0.00134138
30.8667	0.00173575	0.00168508	0.00135199
30.8833	0.00173173	0.00168539	0.00136239
30.9	0.00172865	0.00169321	0.00137047
30.9167	0.00172779	0.00170663	0.00137416
30.9333	0.0017296	0.00172129	0.00137321
30.95	0.00173344	0.00173252	0.00136937
30.9667	0.00173857	0.00173884	0.00136418
30.9833	0.0017435	0.00173994	0.00135953
31	0.00174653	0.00173762	0.00135714
31.0167	0.0017472	0.00173395	0.00135724
31.0333	0.00174682	0.00173088	0.00135986
31.05	0.00174548	0.00172954	0.00136303
31.0667	0.00174377	0.0017314	0.00136582
31.0833	0.00174255	0.00173531	0.00136687
31.1	0.00174315	0.00173846	0.00136639
31.1167	0.0017452	0.00174089	0.00136387
31.1333	0.00174911	0.00174251	0.001359
31.15	0.00175302	0.00174227	0.00135359
31.1667	0.00175435	0.00174061	0.00135061
31.1833	0.0017528	0.00173772	0.00134994
31.2	0.0017481	0.00173493	0.0013509
31.2167	0.001742	0.00173262	0.00135371
31.2333	0.001738	0.00173202	0.00135495
31.25	0.00174021	0.00173314	0.00135485
31.2667	0.00174949	0.0017365	0.00135309
31.2833	0.00176401	0.00173956	0.00134961
31.3	0.0017797	0.00174003	0.00134501
31.3167	0.0017935	0.00173793	0.00134203
31.3333	0.00180161	0.00173402	0.00134222
31.35	0.00180351	0.00172945	0.00134551
31.3667	0.00179913	0.00172785	0.00134942
31.3833	0.00178899	0.00173021	0.00135213
31.4	0.00177657	0.00173693	0.0013528
31.4167	0.00176601	0.00174664	0.00135061
31.4333	0.00175933	0.00175641	0.00134467
31.45	0.00175733	0.00176302	0.00133418
31.4667	0.00175974	0.00176583	0.00132069
31.4833	0.00176479	0.00176392	0.00130598
31.5	0.00177128	0.00175741	0.0012927
31.5167	0.00177888	0.00174642	0.0012829
31.5333	0.00178568	0.00173374	0.00127689
31.55	0.00179014	0.0017226	0.00127484
31.5667	0.0017935	0.00171493	0.00127627
31.5833	0.00179689	0.00171242	0.00127899
31.6	0.00180075	0.00171452	0.0012814
31.6167	0.00180478	0.0017191	0.00128163
31.6333	0.00180978	0.00172411	0.00128013
31.65	0.00181365	0.00172823	0.00127851
31.6667	0.00181539	0.00173212	0.00127746
31.6833	0.00181386	0.00173631	0.00127727
31.7	0.0018078	0.00174022	0.00127832
31.7167	0.00179791	0.00174425	0.00127994
31.7333	0.00178792	0.00174885	0.00128183
31.75	0.00178082	0.00175341	0.00128352
31.7667	0.00178024	0.0017577	0.0012838
31.7833	0.00178611	0.0017612	0.00128109
31.8	0.00179541	0.00176225	0.00127648
31.8167	0.0018037	0.0017598	0.00127322
31.8333	0.00180919	0.00175243	0.00127293
31.85	0.00181026	0.00174163	0.00127322
31.8667	0.00180716	0.00173252	0.00127484
31.8833	0.00180108	0.0017262	0.00127734
31.9	0.00179391	0.00172415	0.00127937
31.9167	0.00178828	0.0017264	0.00127985
31.9333	0.00178639	0.00173112	0.00127801
31.95	0.00178785	0.001736	0.00127277
31.9667	0.00179035	0.00173898	0.0012654
31.9833	0.00179381	0.00173803	0.00125698
32	0.00179727	0.00173262	0.0012505
32.0167	0.00179882	0.00172582	0.00124714
32.0333	0.00179679	0.00172001	0.00124628
32.05	0.00179231	0.00171586	0.00124859
32.0667	0.0017868	0.00171519	0.00125362
32.0833	0.00178198	0.00171779	0.00125887
32.1	0.00178024	0.0017238	0.00126359
32.1167	0.00178158	0.00173202	0.00126464
32.1333	0.00178701	0.00174163	0.00126108
32.15	0.001795	0.00175071	0.00125424
32.1667	0.00180361	0.00175698	0.00124618
32.1833	0.00181059	0.00176082	0.00123989
32.2	0.00181415	0.00176511	0.00123579
32.2167	0.00181539	0.00177143	0.00123479
32.2333	0.00181663	0.00178092	0.00123624
32.25	0.00182118	0.0017937	0.00123836
32.2667	0.00183131	0.00180982	0.00124141
32.2833	0.00184528	0.00182791	0.00124413
32.3	0.00186081	0.00184682	0.00124625
32.3167	0.00187568	0.00186442	0.00124919
32.3333	0.00188851	0.00187922	0.00125462
32.35	0.00189671	0.00189362	0.00126165
32.3667	0.00189893	0.00190883	0.00126998
32.3833	0.0018948	0.00192552	0.00127849
32.4	0.00188579	0.00194531	0.00128621
32.4167	0.0018748	0.0019661	0.00129232
32.4333	0.00186679	0.00198501	0.00129544
32.45	0.00186331	0.00200091	0.00129439
32.4667	0.0018665	0.0020124	0.00128879
32.4833	0.00187349	0.00201755	0.00128089
32.5	0.00188198	0.00201474	0.00127257
32.5167	0.0018912	0.00200458	0.00126647
32.5333	0.001899	0.00198932	0.00126435
32.55	0.00190513	0.00197189	0.00126735
32.5667	0.00191028	0.00195542	0.00127539
32.5833	0.001916	0.00194302	0.00128559
32.6	0.00192251	0.00193756	0.00129551
32.6167	0.00192928	0.0019388	0.00130083
32.6333	0.00193615	0.00194522	0.0013019
32.65	0.00194406	0.00195401	0.00130178
32.6667	0.00195369	0.00196419	0.00130178
32.6833	0.0019617	0.00197621	0.00130178
32.7	0.00196631	0.00199152	0.00130178
32.7167	0.00196735	0.00201245	0.00130324
32.7333	0.001969	0.00204092	0.00130605
32.75	0.00197589	0.00207902	0.00130931
32.7667	0.00199129	0.00212894	0.00131151
32.7833	0.0020158	0.00219072	0.00131141
32.8	0.00204739	0.002263	0.00130819
32.8167	0.0020854	0.0023429	0.00130278
32.8333	0.00212853	0.00242673	0.00129618
32.85	0.00217595	0.00251122	0.00128984
32.8667	0.00222506	0.00259481	0.00128237
32.8833	0.00227427	0.00267659	0.00127379
32.9	0.00232303	0.00275539	0.00126487
32.9167	0.00237009	0.00283023	0.0012555
32.9333	0.0024152	0.00289903	0.00124649
32.95	0.0024594	0.0029614	0.00123738
32.9667	0.00250442	0.00301526	0.00122768
32.9833	0.00254979	0.00305963	0.00121709
33	0.00259411	0.00309189	0.00120458
33.0167	0.00263569	0.00311092	0.00118908
33.0333	0.0026726	0.00311254	0.0011706
33.05	0.00270342	0.0030917	0.001151
33.0667	0.00272669	0.00304726	0.00113229
33.0833	0.00273819	0.00298334	0.00111388
33.1	0.00273599	0.00290509	0.00109638
33.1167	0.00271759	0.00281518	0.00108089
33.1333	0.00268259	0.00271717	0.00106639
33.15	0.00263149	0.00261532	0.00105199
33.1667	0.00256598	0.00251408	0.00103618
33.1833	0.0024883	0.00241674	0.00101658
33.2	0.00240149	0.00232351	0.000991812
33.2167	0.0023087	0.00223113	0.000962105
33.2333	0.0022113	0.00213533	0.00092918
33.25	0.00211117	0.00203486	0.000894871
33.2667	0.00201089	0.00193005	0.000859204
33.2833	0.0019139	0.00182367	0.000823084
33.3	0.0018197	0.00171991	0.000789085
33.3167	0.0017306	0.00162001	0.000758472
[truncated: 401 more rows]

## Sheet: SFig4
		Biofilm cell density-OD655
		rep1	rep2	rep3	rep4	rep5	ave	stdev
	WT+pACYC	0.211	0.114	0.243	0.222	0.222	0.2024	0.0507573
	∆nspS +pACYC	0	0.007	0.032	0.034	0.038	0.0222	0.0173839
	∆nspS w/ pnspS	0.159	0.27	0.219	0.235	0.25	0.2266	0.0422173

## Sheet: SFig5
		Biofilm cell density-OD655
		rep1	rep2	rep3	ave	stdev
	nspC::kan∆nspS w/ pnspS	0.142	0.103	0.121	0.122	0.0195192
	nspC::kan∆nspS w/ pnspS + nspd	0.24	0.243	0.257	0.246667	0.00907377
	nspC::kan∆nspS w/ pnspC	0.092	0.107	0.103	0.100667	0.00776745
	nspC::kan∆nspS w/ pnspC + nspd	0.085	0.071	0.084	0.08	0.00781025

[truncated: 4 more sheets: SFig6, SFig7, SFig8, SFig9]
